# Supplementary material for: Crystal structure of 1,3-bis­(1,3-dioxoisoindolin-1-yl)urea dihydrate: a urea-based anion receptor
Source: Acta Crystallogr Sect E Struct Rep Online. 2014 Oct 24;70(Pt 11):373–5. doi: 10.1107/S1600536814022144 (PMC4257348; doi:10.1107/S1600536814022144)
Supplement: Supplementary file 1 [file e-70-00373-sup1.cif]

##############################################################################
#                                                                            #
# This CIF contains the data in a paper accepted for publication in          #
# Acta Crystallographica Section E. It conforms to the requirements of       #
# Notes for Authors for Acta Crystallographica Section E, and has been       #
# peer reviewed under the auspices of the IUCr Commission on Journals.       #
#                                                                            #
# Full details of the Crystallographic Information File format               #
# are given in the paper "The Crystallographic Information File (CIF):       #
# a New Standard Archive File for Crystallography" by S. R. Hall, F. H.      #
# Allen and I. D. Brown [Acta Cryst. (1991), A47, 655-685].                  #
#                                                                            #
# The current version of the core CIF dictionary is obtainable from          #
# ftp://ftp.iucr.org/pub/cif_core.dic.                                       #
#                                                                            #
# Software is freely available for graphical display of the structure(s)     #
# in this CIF. For information consult the CIF software page                 #
# http://www.iucr.org/resources/cif/software.                                #
#                                                                            #
# This file may be used for bona fide research purposes within the           #
# scientific community so long as proper attribution is given to the journal # 
# article from which it was obtained.                                        #
#                                                                            #
##############################################################################
data_I
_audit_creation_method     SHELXL-97
_database_code_depnum_ccdc_archive     'CCDC 1027988'
_chemical_name_systematic
;
1,3-Bis(1,3-dioxoisoindolin-1-yl)urea dihydrate
;
_chemical_name_common     ?
_chemical_formula_moiety     'C17 H10 N4 O5, 2(H2 O)'
_chemical_formula_sum     'C17 H14 N4 O7'
_chemical_formula_iupac     'C17 H10 N4 O5, 2H2 O'
_chemical_formula_weight     386.32
_chemical_melting_point     ?
_symmetry_cell_setting     monoclinic
_symmetry_space_group_name_H-M     'C 2/c'
_symmetry_space_group_name_Hall     '-C 2yc'
loop_
    _symmetry_equiv_pos_as_xyz
    'x, y, z'
    '-x, y, -z+1/2'
    'x+1/2, y+1/2, z'
    '-x+1/2, y+1/2, -z+1/2'
    '-x, -y, -z'
    'x, -y, z-1/2'
    '-x+1/2, -y+1/2, -z'
    'x+1/2, -y+1/2, z-1/2'
_cell_length_a     15.268(3)
_cell_length_b     7.8053(16)
_cell_length_c     14.729(3)
_cell_angle_alpha     90.00
_cell_angle_beta     102.097(3)
_cell_angle_gamma     90.00
_cell_volume     1716.3(6)
_cell_formula_units_Z     4
_cell_measurement_reflns_used     5032
_cell_measurement_theta_min     2.60
_cell_measurement_theta_max     28.10
_cell_measurement_temperature     293(2)
_exptl_crystal_description     prism
_exptl_crystal_colour     colourless
_exptl_crystal_size_max     0.40
_exptl_crystal_size_mid     0.32
_exptl_crystal_size_min     0.23
_exptl_crystal_density_diffrn     1.495
_exptl_crystal_density_meas     ?
_exptl_crystal_density_method     'not measured'
_exptl_crystal_F_000     800
_exptl_absorpt_coefficient_mu     0.119
_exptl_absorpt_correction_type     multi-scan
_exptl_absorpt_process_details
;
(SADABS; Sheldrick, 2003)
;
_exptl_absorpt_correction_T_min     0.9540
_exptl_absorpt_correction_T_max     0.9732
_exptl_special_details     ?
_diffrn_ambient_temperature     293(2)
_diffrn_radiation_type     MoK\a
_diffrn_radiation_wavelength     0.71073
_diffrn_radiation_source     'fine-focus sealed tube'
_diffrn_radiation_monochromator     graphite
_diffrn_measurement_device_type     'Bruker SMART CCD area-detector'
_diffrn_measurement_method     'phi and omega scans'
_diffrn_detector_area_resol_mean     8.3
_diffrn_reflns_number     7038
_diffrn_reflns_av_R_equivalents     0.0345
_diffrn_reflns_av_sigmaI/netI     0.0333
_diffrn_reflns_theta_min     2.73
_diffrn_reflns_theta_max     25.09
_diffrn_reflns_theta_full     25.09
_diffrn_measured_fraction_theta_max     0.995
_diffrn_measured_fraction_theta_full     0.995
_diffrn_reflns_limit_h_min     -17
_diffrn_reflns_limit_h_max     18
_diffrn_reflns_limit_k_min     -9
_diffrn_reflns_limit_k_max     9
_diffrn_reflns_limit_l_min     -17
_diffrn_reflns_limit_l_max     17
_diffrn_standards_number     0
_diffrn_standards_interval_count     .
_diffrn_standards_interval_time     .
_diffrn_standards_decay_%     ?
_refine_special_details
;
Refinement of <i>F</i>^2^ against ALL reflections. The weighted <i>R</i>-factor
<i>wR</i> and goodness of fit <i>S</i> are based on <i>F</i>^2^, conventional
<i>R</i>-factors <i>R</i> are based on <i>F</i>, with <i>F</i> set to zero for
negative <i>F</i>^2^. The threshold expression of <i>F</i>^2^ >
\s(<i>F</i>^2^) is used only for calculating <i>R</i>-factors(gt) <i>etc</i>.
and is not relevant to the choice of reflections for refinement.
<i>R</i>-factors based on <i>F</i>^2^ are statistically about twice as large
as those based on <i>F</i>, and <i>R</i>- factors based on ALL data will be
even larger.
;
_reflns_number_total     1529
_reflns_number_gt     1414
_reflns_threshold_expression     I>2sigma(I)
_refine_ls_structure_factor_coef     Fsqd
_refine_ls_matrix_type     full
_refine_ls_R_factor_all     0.0558
_refine_ls_R_factor_gt     0.0522
_refine_ls_wR_factor_gt     0.1279
_refine_ls_wR_factor_ref     0.1304
_refine_ls_goodness_of_fit_ref     1.116
_refine_ls_restrained_S_all     1.115
_refine_ls_number_reflns     1529
_refine_ls_number_parameters     141
_refine_ls_number_restraints     4
_refine_ls_hydrogen_treatment     mixed
_refine_ls_weighting_scheme     calc
_refine_ls_weighting_details
         'calc w=1/[\s^2^(Fo^2^)+(0.0524P)^2^+1.5592P] where P=(Fo^2^+2Fc^2^)/3'
_atom_sites_solution_hydrogens     geom
_atom_sites_solution_primary     direct
_atom_sites_solution_secondary     difmap
_refine_ls_shift/su_max     0.001
_refine_ls_shift/su_mean     0.000
_refine_diff_density_max     0.370
_refine_diff_density_min     -0.249
_refine_ls_extinction_method     none
_refine_ls_extinction_coef     ?
loop_
    _atom_type_symbol
    _atom_type_description
    _atom_type_scat_dispersion_real
    _atom_type_scat_dispersion_imag
    _atom_type_scat_source
    'C' 'C' 0.0033 0.0016
                         'International Tables Vol C Tables 4.2.6.8 and 6.1.1.4'
    'H' 'H' 0.0000 0.0000
                         'International Tables Vol C Tables 4.2.6.8 and 6.1.1.4'
    'N' 'N' 0.0061 0.0033
                         'International Tables Vol C Tables 4.2.6.8 and 6.1.1.4'
    'O' 'O' 0.0106 0.0060
                         'International Tables Vol C Tables 4.2.6.8 and 6.1.1.4'
_computing_data_collection
;
<i>SMART</i> (Bruker, 2001)
;
_computing_cell_refinement
;
<i>SAINT-Plus</i> (Bruker, 2001)
;
_computing_data_reduction
;
<i>SAINT-Plus</i> (Bruker, 2001)
;
_computing_structure_solution
;
<i>SHELXS97</i> (Sheldrick, 2008)
;
_computing_structure_refinement
;
<i>SHELXL97</i> (Sheldrick, 2008)
;
_computing_molecular_graphics
;
DIAMOND (Brandenburg, 1997) and PLATON (Spek, 2009)
;
_computing_publication_material
;
SHELXTL-NT (Sheldrick, 2008), PLATON (Spek, 2009) and publCIF
(Westrip, 2010)
;
loop_
    _atom_site_type_symbol
    _atom_site_label
    _atom_site_fract_x
    _atom_site_fract_y
    _atom_site_fract_z
    _atom_site_U_iso_or_equiv
    _atom_site_adp_type
    _atom_site_calc_flag
    _atom_site_refinement_flags
    _atom_site_occupancy
    _atom_site_symmetry_multiplicity
    _atom_site_disorder_assembly
    _atom_site_disorder_group
    O O1 1.04237(9) 0.1919(2) 1.00070(10) 0.0522(4) Uani d . 1 1 . .
    O O2 0.79568(10) 0.2183(3) 0.76586(10) 0.0646(5) Uani d . 1 1 . .
    O O3 1.0000 0.3375(3) 0.7500 0.0527(6) Uani d S 1 2 . .
    O O4 0.89221(13) 0.7577(3) 0.80226(14) 0.0780(6) Uani d D 1 1 . .
    N N1 0.92631(11) 0.1729(2) 0.87283(11) 0.0453(5) Uani d . 1 1 . .
    N N2 0.97120(12) 0.0845(2) 0.81541(12) 0.0477(5) Uani d D 1 1 . .
    C C1 0.82495(13) 0.3490(3) 0.91942(14) 0.0424(5) Uani d . 1 1 . .
    C C2 0.75114(14) 0.4447(3) 0.92811(17) 0.0528(6) Uani d . 1 1 . .
    H H2 0.7014 0.4533 0.8795 0.063 Uiso calc R 1 1 . .
    C C3 0.75383(16) 0.5273(3) 1.01160(18) 0.0589(6) Uani d . 1 1 . .
    H H3 0.7050 0.5926 1.0193 0.071 Uiso calc R 1 1 . .
    C C4 0.82743(16) 0.5149(3) 1.08370(19) 0.0611(6) Uani d . 1 1 . .
    H H4 0.8270 0.5716 1.1392 0.073 Uiso calc R 1 1 . .
    C C5 0.90231(15) 0.4194(3) 1.07526(16) 0.0515(6) Uani d . 1 1 . .
    C C6 0.89956(12) 0.3377(2) 0.99210(13) 0.0398(5) Uani d . 1 1 . .
    C C7 0.96745(13) 0.2286(3) 0.96152(13) 0.0392(5) Uani d . 1 1 . .
    C C8 0.84162(14) 0.2441(3) 0.84167(14) 0.0458(5) Uani d . 1 1 . .
    C C9 1.0000 0.1824(4) 0.7500 0.0416(7) Uani d S 1 2 . .
    H H5 0.9532(16) 0.412(3) 1.1262(17) 0.057(6) Uiso d . 1 1 . .
    H H2A 0.9521(17) -0.0195(17) 0.8048(18) 0.068 Uiso d D 1 1 . .
    H H4B 0.8366(8) 0.741(4) 0.784(2) 0.085 Uiso d D 1 1 . .
    H H4A 0.905(2) 0.740(4) 0.8601(8) 0.085 Uiso d D 1 1 . .
loop_
    _atom_site_aniso_label
    _atom_site_aniso_U_11
    _atom_site_aniso_U_22
    _atom_site_aniso_U_33
    _atom_site_aniso_U_12
    _atom_site_aniso_U_13
    _atom_site_aniso_U_23
    O1 0.0329(8) 0.0684(10) 0.0520(9) 0.0035(7) 0.0018(6) 0.0030(7)
    O2 0.0456(9) 0.1021(14) 0.0418(9) -0.0006(9) -0.0005(7) 0.0028(8)
    O3 0.0514(13) 0.0556(14) 0.0510(12) 0.000 0.0105(10) 0.000
    O4 0.0571(11) 0.0918(14) 0.0762(13) -0.0158(10) -0.0063(10) 0.0090(11)
    N1 0.0363(9) 0.0633(11) 0.0374(9) 0.0055(8) 0.0104(7) 0.0008(8)
    N2 0.0495(10) 0.0558(11) 0.0418(9) -0.0005(9) 0.0185(8) -0.0018(8)
    C1 0.0345(10) 0.0471(11) 0.0467(11) -0.0009(9) 0.0108(8) 0.0104(9)
    C2 0.0372(11) 0.0571(13) 0.0648(14) 0.0039(10) 0.0122(10) 0.0169(11)
    C3 0.0480(13) 0.0474(13) 0.0889(18) 0.0033(10) 0.0314(13) 0.0017(12)
    C4 0.0578(15) 0.0566(14) 0.0747(15) -0.0090(11) 0.0273(12) -0.0181(12)
    C5 0.0443(12) 0.0560(13) 0.0548(13) -0.0088(10) 0.0117(10) -0.0102(10)
    C6 0.0323(10) 0.0427(10) 0.0452(11) -0.0050(8) 0.0100(8) 0.0044(8)
    C7 0.0325(10) 0.0469(11) 0.0379(10) -0.0038(8) 0.0069(8) 0.0056(8)
    C8 0.0358(11) 0.0636(13) 0.0376(11) -0.0025(9) 0.0070(9) 0.0094(9)
    C9 0.0323(14) 0.0539(18) 0.0371(14) 0.000 0.0039(11) 0.000
_geom_special_details
;
All e.s.d.'s (except the e.s.d. in the dihedral angle between two l.s. planes)
are estimated using the full covariance matrix. The cell e.s.d.'s are taken
into account individually in the estimation of e.s.d.'s in distances, angles
and torsion angles; correlations between e.s.d.'s in cell parameters are only
used when they are defined by crystal symmetry. An approximate (isotropic)
treatment of cell e.s.d.'s is used for estimating e.s.d.'s involving l.s.
planes.
;
loop_
    _geom_bond_atom_site_label_1
    _geom_bond_atom_site_label_2
    _geom_bond_site_symmetry_2
    _geom_bond_distance
    _geom_bond_publ_flag
    O1 C7 . 1.203(2) ?
    O2 C8 . 1.205(2) ?
    O3 C9 . 1.210(4) ?
    O4 H4B . 0.846(10) ?
    O4 H4A . 0.844(10) ?
    N1 N2 . 1.380(2) ?
    N1 C8 . 1.394(3) ?
    N1 C7 . 1.395(3) ?
    N2 C9 . 1.373(2) ?
    N2 H2A . 0.865(10) ?
    C1 C2 . 1.380(3) ?
    C1 C6 . 1.393(3) ?
    C1 C8 . 1.472(3) ?
    C2 C3 . 1.381(3) ?
    C2 H2 . 0.9300 ?
    C3 C4 . 1.378(3) ?
    C3 H3 . 0.9300 ?
    C4 C5 . 1.392(3) ?
    C4 H4 . 0.9300 ?
    C5 C6 . 1.374(3) ?
    C5 H5 . 0.96(2) ?
    C6 C7 . 1.483(3) ?
    C9 N2 2_756 1.373(2) ?
loop_
    _geom_angle_atom_site_label_1
    _geom_angle_atom_site_label_2
    _geom_angle_atom_site_label_3
    _geom_angle_site_symmetry_1
    _geom_angle_site_symmetry_3
    _geom_angle
    _geom_angle_publ_flag
    H4B O4 H4A . . 108(3) ?
    N2 N1 C8 . . 122.91(16) ?
    N2 N1 C7 . . 123.07(16) ?
    C8 N1 C7 . . 112.88(17) ?
    C9 N2 N1 . . 115.14(19) ?
    C9 N2 H2A . . 122.8(18) ?
    N1 N2 H2A . . 112.8(18) ?
    C2 C1 C6 . . 121.0(2) ?
    C2 C1 C8 . . 130.59(19) ?
    C6 C1 C8 . . 108.40(17) ?
    C1 C2 C3 . . 117.6(2) ?
    C1 C2 H2 . . 121.2 ?
    C3 C2 H2 . . 121.2 ?
    C4 C3 C2 . . 121.4(2) ?
    C4 C3 H3 . . 119.3 ?
    C2 C3 H3 . . 119.3 ?
    C3 C4 C5 . . 121.4(2) ?
    C3 C4 H4 . . 119.3 ?
    C5 C4 H4 . . 119.3 ?
    C6 C5 C4 . . 117.1(2) ?
    C6 C5 H5 . . 122.4(14) ?
    C4 C5 H5 . . 120.5(14) ?
    C5 C6 C1 . . 121.5(2) ?
    C5 C6 C7 . . 130.16(19) ?
    C1 C6 C7 . . 108.31(17) ?
    O1 C7 N1 . . 124.85(19) ?
    O1 C7 C6 . . 130.25(19) ?
    N1 C7 C6 . . 104.90(16) ?
    O2 C8 N1 . . 123.9(2) ?
    O2 C8 C1 . . 130.7(2) ?
    N1 C8 C1 . . 105.38(16) ?
    O3 C9 N2 . 2_756 123.86(13) ?
    O3 C9 N2 . . 123.86(13) ?
    N2 C9 N2 2_756 . 112.3(3) ?
loop_
    _geom_torsion_atom_site_label_1
    _geom_torsion_atom_site_label_2
    _geom_torsion_atom_site_label_3
    _geom_torsion_atom_site_label_4
    _geom_torsion_site_symmetry_1
    _geom_torsion_site_symmetry_2
    _geom_torsion_site_symmetry_3
    _geom_torsion_site_symmetry_4
    _geom_torsion
    _geom_torsion_publ_flag
    C8 N1 N2 C9 . . . . 69.0(2) ?
    C7 N1 N2 C9 . . . . -97.9(2) ?
    C6 C1 C2 C3 . . . . -0.5(3) ?
    C8 C1 C2 C3 . . . . 178.3(2) ?
    C1 C2 C3 C4 . . . . 0.0(3) ?
    C2 C3 C4 C5 . . . . 0.3(4) ?
    C3 C4 C5 C6 . . . . -0.2(3) ?
    C4 C5 C6 C1 . . . . -0.3(3) ?
    C4 C5 C6 C7 . . . . 179.7(2) ?
    C2 C1 C6 C5 . . . . 0.7(3) ?
    C8 C1 C6 C5 . . . . -178.36(19) ?
    C2 C1 C6 C7 . . . . -179.32(18) ?
    C8 C1 C6 C7 . . . . 1.6(2) ?
    N2 N1 C7 O1 . . . . -7.7(3) ?
    C8 N1 C7 O1 . . . . -175.81(19) ?
    N2 N1 C7 C6 . . . . 171.95(17) ?
    C8 N1 C7 C6 . . . . 3.9(2) ?
    C5 C6 C7 O1 . . . . -3.6(4) ?
    C1 C6 C7 O1 . . . . 176.4(2) ?
    C5 C6 C7 N1 . . . . 176.7(2) ?
    C1 C6 C7 N1 . . . . -3.3(2) ?
    N2 N1 C8 O2 . . . . 9.2(3) ?
    C7 N1 C8 O2 . . . . 177.3(2) ?
    N2 N1 C8 C1 . . . . -171.03(18) ?
    C7 N1 C8 C1 . . . . -2.9(2) ?
    C2 C1 C8 O2 . . . . 1.4(4) ?
    C6 C1 C8 O2 . . . . -179.6(2) ?
    C2 C1 C8 N1 . . . . -178.3(2) ?
    C6 C1 C8 N1 . . . . 0.7(2) ?
    N1 N2 C9 O3 . . . . 11.43(18) ?
    N1 N2 C9 N2 . . . 2_756 -168.57(18) ?
loop_
    _geom_hbond_atom_site_label_D
    _geom_hbond_atom_site_label_H
    _geom_hbond_atom_site_label_A
    _geom_hbond_site_symmetry_A
    _geom_hbond_distance_DH
    _geom_hbond_distance_HA
    _geom_hbond_distance_DA
    _geom_hbond_angle_DHA
    N2 H2A O4 1_545 0.866(15) 1.962(17) 2.811(3) 167(2)
    O4 H4A O1 5_767 0.845(12) 2.108(14) 2.891(3) 154(3)
    O4 H4B O2 4_656 0.845(16) 2.007(17) 2.850(3) 175(3)
    C3 H3 O1 3_455 0.93 2.56 3.447(3) 160
_iucr_refine_instructions_details
;
TITL 3felipem in C2/c
CELL 0.71073  15.2680   7.8053  14.7293  90.000 102.097  90.000
ZERR    4.00   0.0031   0.0016   0.0029   0.000   0.003   0.000
LATT 7
SYMM -X, Y, 0.5-Z
SFAC C  H  N  O
UNIT 68 56 16 28
OMIT  -3.00  50.20
L.S. 4
ACTA
BOND $H
FMAP 2
PLAN 3
CONF
DFIX 0.84 0.01 O4 H4A O4 H4B
DANG 1.34 H4A H4B
DFIX 0.86 0.01 N2 H2A
SIZE 0.23 0.32 0.40
WGHT  0.052300  1.560200
FVAR  0.433440
TEMP 20
MOLE 1
O1     4   1.042371  0.191902  1.000695 11.000000  0.032920  0.068390 =
           0.052040  0.003050  0.001780  0.003520
O2     4   0.795680  0.218260  0.765865 11.000000  0.045560  0.102090 =
           0.041800  0.002830 -0.000490 -0.000610
O3     4   1.000000  0.337460  0.750000 10.500000  0.051410  0.055590 =
           0.051030  0.000000  0.010530  0.000000
O4     4   0.892214  0.757729  0.802261 11.000000  0.057050  0.091800 =
           0.076150  0.009040 -0.006330 -0.015760
N1     3   0.926312  0.172927  0.872833 11.000000  0.036320  0.063340 =
           0.037360  0.000780  0.010390  0.005490
N2     3   0.971203  0.084474  0.815414 11.000000  0.049460  0.055760 =
           0.041830 -0.001820  0.018510 -0.000520
C1     1   0.824949  0.348970  0.919423 11.000000  0.034490  0.047150 =
           0.046660  0.010440  0.010810 -0.000860
C2     1   0.751141  0.444705  0.928114 11.000000  0.037200  0.057120 =
           0.064810  0.016900  0.012210  0.003950
AFIX 43
H2     2   0.701424  0.453295  0.879543 11.000000 -1.200000
AFIX 0
C3     1   0.753826  0.527288  1.011597 11.000000  0.047990  0.047410 =
           0.088890  0.001710  0.031420  0.003310
AFIX 43
H3     2   0.704960  0.592592  1.019314 11.000000 -1.200000
AFIX 0
C4     1   0.827425  0.514911  1.083696 11.000000  0.057850  0.056640 =
           0.074690 -0.018070  0.027260 -0.009020
AFIX 43
H4     2   0.827049  0.571555  1.139161 11.000000 -1.200000
AFIX 0
C5     1   0.902306  0.419430  1.075256 11.000000  0.044280  0.056020 =
           0.054840 -0.010180  0.011660 -0.008750
C6     1   0.899558  0.337663  0.992099 11.000000  0.032340  0.042700 =
           0.045250  0.004370  0.010020 -0.005040
C7     1   0.967448  0.228581  0.961519 11.000000  0.032530  0.046910 =
           0.037870  0.005610  0.006880 -0.003810
C8     1   0.841624  0.244145  0.841673 11.000000  0.035810  0.063580 =
           0.037610  0.009390  0.007000 -0.002480
C9     1   1.000000  0.182439  0.750000 10.500000  0.032280  0.053930 =
           0.037120  0.000000  0.003870  0.000000
H5     2   0.953211  0.411893  1.126221 11.000000  0.056570
H2A    2   0.952129 -0.019468  0.804811 11.000000 -1.200000
H4B    2   0.836582  0.741186  0.783577 11.000000 -1.500000
H4A    2   0.904838  0.739891  0.860077 11.000000 -1.500000
Q1     1   0.902700  0.743700  0.736800 11.000000  0.050000      0.37
Q2     1   1.000000  0.722800  0.750000 10.500000  0.050000      0.16
Q3     1   0.750000  0.750000  1.000000 10.500000  0.050000      0.16
HKLF 4
END
;
data_New_Global_Publ_Block
_journal_date_recd_electronic     2014-09-24
_journal_date_accepted     2014-10-07
_journal_name_full     'Acta Crystallographica, Section E'
_journal_year     2014
_journal_volume     70
_journal_issue     11
_journal_page_first     373
_journal_page_last     375
_journal_paper_category     GO
_journal_paper_doi     10.1107/S1600536814022144
_journal_coeditor_code     SU2791
_publ_contact_author_name     'Felipe Medrano'
_publ_contact_author_address
;
Centro de Investigaciones Qu\'imicas
Universidad Aut\'onoma del Estado de Morelos
Av. Universidad 1001 Col., Chamilpa, CP 62209, Cuernavaca,
Mexico
;
_publ_contact_author_email     fmedrano@uaem.mx
_publ_contact_author_fax     '52 (777) 3297997'
_publ_contact_author_phone     '52 (777) 3297997'
_publ_section_title
;
Crystal structure of 1,3-bis(1,3-dioxoisoindolin-1-yl)urea dihydrate: a
urea-based anion receptor
;
loop_
    _publ_author_name
    _publ_author_footnote
    _publ_author_address
    'Medrano, Felipe' .
;
Centro de Investigaciones Qu\'imicas
Universidad Aut\'onoma del Estado de Morelos
Av. Universidad 1001 Col., Chamilpa, CP 62209, Cuernavaca, Mexico
;
    'Lujano, Sergio' .
;
Centro de Investigaciones Qu\'imicas
Universidad Aut\'onoma del Estado de Morelos
Av. Universidad 1001 Col., Chamilpa, CP 62209, Cuernavaca, Mexico
;
    'Godoy-Alc\'antar, Carolina' .
;
Centro de Investigaciones Qu\'imicas
Universidad Aut\'onoma del Estado de Morelos
Av. Universidad 1001 Col., Chamilpa, CP 62209, Cuernavaca, Mexico
;
    'Tlahuext, Hugo' .
;
Centro de Investigaciones Qu\'imicas
Universidad Aut\'onoma del Estado de Morelos
Av. Universidad 1001 Col., Chamilpa, CP 62209, Cuernavaca, Mexico
;
_publ_section_synopsis
;
The title compound possesses twofold rotation symmetry, with the planes of the
phthalimide moieties inclined to one another by 73.53(7)\% and by 78.62(9)\%
to that of the urea unit. In the crystal, molecules are linked <i>via</i>
N---H...O and O---H...O hydrogen bonds, forming a three-dimensional framework
structure.
;
