# Supplementary material for: Crystal structure of 1,3-bis­(1,3-dioxoisoindolin-1-yl)urea dihydrate: a urea-based anion receptor
Source: Acta Crystallogr Sect E Struct Rep Online. 2014 Oct 24;70(Pt 11):373–5. doi: 10.1107/S1600536814022144 (PMC4257348; doi:10.1107/S1600536814022144)
Supplement: Supplementary file 2 [file e-70-00373-Isup2.hkl]

# 
# h,k,l, Fc-squared, Fo-squared, sigma(Fo-squared) and status flag 
# 
data_I
_shelx_title ' 3felipem in C2/c' 
_shelx_refln_list_code          4 
_shelx_F_calc_maximum      258.37 
_exptl_crystal_F_000       800.00 
_reflns_d_resolution_high  0.8380 
 
loop_ 
 _symmetry_equiv_pos_as_xyz 
 'x, y, z' 
 '-x, y, -z+1/2' 
 'x+1/2, y+1/2, z' 
 '-x+1/2, y+1/2, -z+1/2' 
 '-x, -y, -z' 
 'x, -y, z-1/2' 
 '-x+1/2, -y+1/2, -z' 
 'x+1/2, -y+1/2, z-1/2' 
 
_cell_length_a    15.2680 
_cell_length_b     7.8053 
_cell_length_c    14.7293 
_cell_angle_alpha  90.000 
_cell_angle_beta  102.097 
_cell_angle_gamma  90.000 
 
_shelx_F_squared_multiplier     1.000 
 
loop_ 
 _refln_index_h 
 _refln_index_k 
 _refln_index_l 
 _refln_F_squared_calc 
 _refln_F_squared_meas 
 _refln_F_squared_sigma 
 _refln_observed_status 
   2   0   0     2936.11     2992.41     94.82 o 
   4   0   0     2852.15     2807.46    163.03 o 
   6   0   0       83.18      114.73      4.89 o 
   8   0   0       34.38       61.07      5.52 o 
  10   0   0       69.10       61.35      4.51 o 
  12   0   0      460.37      470.76     22.55 o 
  14   0   0     1809.09     1740.36     76.88 o 
  16   0   0      113.51      138.55     13.09 o 
   1   1   0       96.75       89.45      2.18 o 
   3   1   0    12077.32    11285.16    345.00 o 
   5   1   0      650.01      664.39     16.94 o 
   7   1   0      187.13      203.43      5.45 o 
   9   1   0       76.87       84.64      4.63 o 
  11   1   0     1085.56     1071.69     33.56 o 
  13   1   0       68.65       75.33      4.07 o 
  15   1   0      180.78      176.73     10.55 o 
  17   1   0      118.90      125.02      8.59 o 
   0   2   0    17342.37    16184.93    509.59 o 
   2   2   0    11023.60    11171.71    249.12 o 
   4   2   0     2467.63     2465.90     68.75 o 
   6   2   0      759.00      738.08     19.37 o 
   8   2   0      850.19      937.47     24.14 o 
  10   2   0      754.41      727.53     18.26 o 
  12   2   0      661.75      599.37     22.87 o 
  14   2   0       86.86       75.07      4.26 o 
  16   2   0      224.13      215.41     10.25 o 
   1   3   0     2416.52     2435.15     54.71 o 
   3   3   0      170.12      186.92      4.74 o 
   5   3   0      349.61      367.44      9.38 o 
   7   3   0      762.98      820.29     20.18 o 
   9   3   0      430.17      415.35     14.08 o 
  11   3   0      577.61      550.06     18.49 o 
  13   3   0        1.85        4.40      1.55 o 
  15   3   0       27.75       41.41      4.23 o 
   0   4   0     2346.85     2182.51     69.80 o 
   2   4   0     1860.48     1934.13     43.78 o 
   4   4   0        1.05        1.18      0.57 o 
   6   4   0        1.14        1.89      0.76 o 
   8   4   0       14.30       25.56      5.76 o 
  10   4   0      333.13      336.33     11.16 o 
  12   4   0       42.76       56.63     11.98 o 
  14   4   0       46.64       65.63      5.13 o 
  16   4   0        9.38       20.90      3.35 o 
   1   5   0      789.17      716.04     16.87 o 
   3   5   0       85.40       89.57      2.86 o 
   5   5   0       42.75       50.61      2.16 o 
   7   5   0      279.83      303.64     14.52 o 
   9   5   0        0.40        2.30      1.50 o 
  11   5   0       49.25       58.13      8.61 o 
  13   5   0       25.99       47.46     11.99 o 
  15   5   0       20.97       28.88      6.29 o 
   0   6   0       20.00       21.74      2.05 o 
   2   6   0        1.28        2.10      0.81 o 
   4   6   0       12.80       18.18      1.55 o 
   6   6   0       12.02       20.21      2.44 o 
   8   6   0       57.40       75.74     12.98 o 
  10   6   0       19.47       15.44      2.90 o 
  12   6   0      179.83      158.77      8.99 o 
   1   7   0      568.78      542.92     14.45 o 
   3   7   0        1.53        4.72      1.29 o 
   5   7   0      397.90      400.16     21.45 o 
   7   7   0       39.23       43.40      3.48 o 
   9   7   0       29.32       35.87      4.68 o 
  11   7   0        0.36        2.32      2.26 o 
   0   8   0       49.40       55.52      5.02 o 
   2   8   0       94.03       82.13      5.44 o 
   4   8   0       90.19      107.69     10.53 o 
   6   8   0       94.80       92.05      8.80 o 
   8   8   0       12.75       12.74      2.67 o 
   1   9   0       44.86       48.58      4.23 o 
   3   9   0        0.92        3.76      2.66 o 
 -17   1   1       23.26       40.27      4.83 o 
 -15   1   1        0.37        6.40      2.21 o 
 -13   1   1       44.66       41.62      3.01 o 
 -11   1   1      222.26      252.64     10.62 o 
  -9   1   1        0.71        2.36      0.71 o 
  -7   1   1        2.95       14.81      1.32 o 
  -5   1   1    19553.61    20238.38    542.42 o 
  -3   1   1      705.40      770.82     26.66 o 
  -1   1   1      175.04      205.96      6.31 o 
   1   1   1    26897.85    21183.22    672.83 o 
   3   1   1     2155.22     2124.90     50.02 o 
   5   1   1    12601.71    13068.34    322.39 o 
   7   1   1       18.25       29.58      1.47 o 
   9   1   1     1071.69     1202.09     33.44 o 
  11   1   1        0.70        7.13      2.15 o 
  13   1   1     1504.99     1423.24     50.78 o 
  15   1   1      458.84      438.48     17.72 o 
  17   1   1        6.99       27.94      6.92 o 
 -16   2   1      597.51      550.21     21.99 o 
 -14   2   1       53.45       51.80      4.13 o 
 -12   2   1       71.96       72.97      5.09 o 
 -10   2   1       11.09       16.97      2.14 o 
  -8   2   1      608.55      615.58     16.13 o 
  -6   2   1      977.86     1162.79     29.43 o 
  -4   2   1      178.09      173.11      4.55 o 
  -2   2   1    11907.52    11965.05    287.57 o 
   0   2   1     2234.81     2146.76     50.50 o 
   2   2   1       42.78       77.04      2.29 o 
   4   2   1        5.83       10.96      0.93 o 
   6   2   1       83.19      104.10      3.15 o 
   8   2   1       94.84       82.77      3.63 o 
  10   2   1       38.54       41.48      2.62 o 
  12   2   1      600.10      548.17     16.98 o 
  14   2   1       28.21       29.17      2.57 o 
  16   2   1       69.78       73.88      9.31 o 
 -17   3   1       37.83       49.10     10.54 o 
 -15   3   1        0.08        3.50      1.99 o 
 -13   3   1      308.68      300.53     11.31 o 
 -11   3   1       32.24       41.00      3.21 o 
  -9   3   1      172.77      178.98      8.07 o 
  -7   3   1     1745.78     1910.14     48.01 o 
  -5   3   1     2080.33     2240.26     57.34 o 
  -3   3   1        1.09        2.84      0.60 o 
  -1   3   1       29.42       39.14      1.35 o 
   1   3   1     1122.57     1122.21     25.57 o 
   3   3   1     3518.97     3735.93     89.55 o 
   5   3   1       81.51       78.79      2.48 o 
   7   3   1      104.22      140.53      4.83 o 
   9   3   1       19.01       28.99      2.03 o 
  11   3   1       40.14       52.58      3.37 o 
  13   3   1        9.73       20.11      5.24 o 
  15   3   1      200.58      219.72     18.95 o 
 -16   4   1       40.79       51.75      4.87 o 
 -14   4   1       57.65       64.02      4.42 o 
 -12   4   1      141.03      124.27      5.88 o 
 -10   4   1       13.88       23.76      2.80 o 
  -8   4   1       24.49       29.57      2.90 o 
  -6   4   1        0.03       -0.13      0.62 o 
  -4   4   1        0.90        4.37      0.75 o 
  -2   4   1      347.26      317.26      7.80 o 
   0   4   1      140.15      121.03      3.37 o 
   2   4   1     2122.50     2245.73     50.73 o 
   4   4   1      125.78      131.81      3.71 o 
   6   4   1      801.32      813.04     21.30 o 
   8   4   1      914.75      924.34     24.71 o 
  10   4   1       45.33       41.40      3.80 o 
  12   4   1        3.07        6.09      1.89 o 
  14   4   1      151.88      124.90      7.49 o 
 -15   5   1       42.47       56.35      6.31 o 
 -13   5   1        7.15        9.57      2.35 o 
 -11   5   1      367.64      349.09     12.89 o 
  -9   5   1     1316.65     1498.25     53.96 o 
  -7   5   1      119.89      116.08      5.08 o 
  -5   5   1        9.65        8.68      1.22 o 
  -3   5   1       11.84       16.99      1.18 o 
  -1   5   1       39.11       32.17      1.50 o 
   1   5   1     1168.39     1173.65     27.13 o 
   3   5   1      198.56      198.80      5.36 o 
   5   5   1     1019.48     1051.28     30.42 o 
   7   5   1      113.19      132.44      4.66 o 
   9   5   1       86.36       72.45      4.33 o 
  11   5   1       86.99       87.95      5.09 o 
  13   5   1       51.81       59.66      4.26 o 
 -12   6   1       24.10       37.00      4.46 o 
 -10   6   1       92.37       89.35      5.28 o 
  -8   6   1       47.14       62.65      8.28 o 
  -6   6   1       22.70       29.15      2.67 o 
  -4   6   1      207.40      192.30      5.87 o 
  -2   6   1       24.02       28.51      1.73 o 
   0   6   1       72.36       62.14      2.38 o 
   2   6   1       92.57       81.53      2.84 o 
   4   6   1       57.37       66.45      2.93 o 
   6   6   1       95.06       92.68      4.97 o 
   8   6   1       14.17       12.90      2.36 o 
  10   6   1        2.06        8.22      3.32 o 
  12   6   1        8.43        5.89      2.13 o 
 -11   7   1       76.93       82.60     14.23 o 
  -9   7   1      371.14      346.14     27.47 o 
  -7   7   1      122.05      110.27      9.98 o 
  -5   7   1        7.20       12.98      2.11 o 
  -3   7   1        0.64        4.19      1.11 o 
  -1   7   1      169.29      168.29      5.41 o 
   1   7   1       37.76       43.04      2.37 o 
   3   7   1       39.86       31.48      2.36 o 
   5   7   1      105.09       94.84      5.21 o 
   7   7   1      232.30      236.64     10.15 o 
   9   7   1       26.19       28.54      3.71 o 
  11   7   1       63.18       83.76     12.54 o 
  -8   8   1       33.71       35.28      4.61 o 
  -6   8   1       28.98       40.02      8.33 o 
  -4   8   1       25.43       33.91      2.89 o 
  -2   8   1        5.75        4.93      1.55 o 
   0   8   1      196.29      191.74      7.26 o 
   2   8   1       25.15       25.53      2.86 o 
   4   8   1       37.96       40.39      3.41 o 
   6   8   1       73.26       90.51      6.54 o 
   8   8   1       19.65       30.17      4.62 o 
  -3   9   1       92.27       94.46      7.45 o 
  -1   9   1        0.14        7.30      3.36 o 
   1   9   1       18.80       31.01      4.58 o 
   3   9   1       14.86       19.45      3.54 o 
 -18   0   2       30.12       45.30      9.00 o 
 -16   0   2        9.64       30.34      7.51 o 
 -14   0   2     1649.44     1609.75     97.72 o 
 -12   0   2       69.08       54.86      4.18 o 
 -10   0   2     3931.10     4124.62    145.56 o 
  -8   0   2      111.37      129.22      5.63 o 
  -6   0   2     2773.39     2900.87    102.14 o 
  -4   0   2     3141.55     3125.37    109.66 o 
  -2   0   2     5491.79     5549.83    194.32 o 
   0   0   2     3749.47     3405.29    107.51 o 
   2   0   2    16073.08    14275.11    450.94 o 
   4   0   2      952.92     1022.75     36.55 o 
   6   0   2     9356.85    10089.97    320.82 o 
  12   0   2       27.70       27.86      2.84 o 
  14   0   2     2393.75     2193.90     95.46 o 
  16   0   2       82.15       77.55      8.84 o 
 -17   1   2       27.33       38.73      4.52 o 
 -15   1   2      429.77      417.63     17.04 o 
 -13   1   2       22.41       25.70      2.64 o 
 -11   1   2       30.90       31.18      2.42 o 
  -9   1   2      366.07      370.72     10.09 o 
  -7   1   2     1185.73     1234.21     31.19 o 
  -5   1   2      226.85      253.34      6.74 o 
  -3   1   2    17319.86    17806.87    530.72 o 
  -1   1   2      745.62      706.99     16.81 o 
   1   1   2     6260.39     5785.95    163.39 o 
   3   1   2     1458.03     1339.21     29.87 o 
   5   1   2       11.99        9.54      1.50 o 
   7   1   2      201.70      178.26      6.21 o 
   9   1   2        1.32        4.49      0.98 o 
  11   1   2      467.07      416.46     11.13 o 
  13   1   2        5.05        5.01      2.28 o 
  15   1   2        1.30        0.04      1.92 o 
  17   1   2        4.21       19.48      5.83 o 
 -16   2   2      499.09      518.50     20.91 o 
 -14   2   2        0.01        6.20      2.23 o 
 -12   2   2      587.93      605.29     21.21 o 
 -10   2   2     2552.72     2781.71     78.89 o 
  -8   2   2     1286.97     1327.16     31.91 o 
  -6   2   2       72.88      108.59      4.34 o 
  -4   2   2      200.36      245.78      7.54 o 
  -2   2   2    66754.74    49797.15   1190.71 o 
   0   2   2     8026.53     8106.70    180.52 o 
   2   2   2       25.31       34.77      1.18 o 
   4   2   2      539.25      499.51     12.33 o 
   6   2   2      387.02      384.25      9.82 o 
   8   2   2      859.13      973.10     25.77 o 
  10   2   2       96.42       90.19      3.34 o 
  12   2   2      873.46      837.48     27.91 o 
  14   2   2      343.48      321.20     15.05 o 
  16   2   2       70.02       62.24      4.98 o 
 -17   3   2       67.96       76.42      5.35 o 
 -15   3   2       13.37       16.24      2.58 o 
 -13   3   2      207.28      219.30      8.82 o 
 -11   3   2      638.26      622.09     20.70 o 
  -9   3   2      446.55      426.42     14.45 o 
  -7   3   2      211.61      250.26      8.94 o 
  -5   3   2     4495.48     5055.53    127.46 o 
  -3   3   2     6385.46     7074.69    169.11 o 
  -1   3   2      146.30      146.59      4.11 o 
   1   3   2      812.40      834.26     20.51 o 
   3   3   2      980.55     1001.32     27.12 o 
   5   3   2      359.81      389.47      9.49 o 
   7   3   2      851.58      892.78     23.55 o 
   9   3   2      405.10      361.16     12.58 o 
  11   3   2      348.07      348.15     18.33 o 
  13   3   2       49.18       69.63      5.83 o 
  15   3   2      125.67      137.22     15.97 o 
 -16   4   2       29.27       38.48      5.26 o 
 -14   4   2        3.96        3.44      1.78 o 
 -12   4   2        0.52        7.56      3.11 o 
 -10   4   2      179.53      189.39      7.71 o 
  -8   4   2       22.62       27.23      2.19 o 
  -6   4   2       36.86       35.49      2.53 o 
  -4   4   2     4938.37     5204.95    116.77 o 
  -2   4   2      976.58      910.50     21.06 o 
   0   4   2       86.75       76.30      2.37 o 
   2   4   2      152.87      182.51      4.79 o 
   4   4   2     1644.55     1757.61     42.56 o 
   6   4   2      525.85      485.01     23.79 o 
   8   4   2      265.67      253.36      8.84 o 
  10   4   2     1188.17     1243.78     53.63 o 
  12   4   2       11.07       11.49      3.32 o 
  14   4   2       12.95       12.29      3.09 o 
 -15   5   2      108.74      125.46      9.13 o 
 -13   5   2      161.89      150.23      7.28 o 
 -11   5   2      518.35      483.80     17.03 o 
  -9   5   2      195.08      184.65      7.20 o 
  -7   5   2       54.01       66.20      3.75 o 
  -5   5   2       30.28       32.80      2.16 o 
  -3   5   2     1040.57     1111.33     27.60 o 
  -1   5   2     1122.51     1146.47     26.49 o 
   1   5   2       82.90       80.37      2.64 o 
   3   5   2     1615.87     1653.15     37.82 o 
   5   5   2        1.94        2.13      1.00 o 
   7   5   2        2.07        5.47      2.20 o 
   9   5   2       97.93       96.77      6.35 o 
  11   5   2        4.87        6.96      2.11 o 
  13   5   2       39.02       38.56      3.58 o 
 -12   6   2        9.22       27.01      5.27 o 
 -10   6   2      214.40      237.45     18.84 o 
  -8   6   2      584.17      592.22     25.70 o 
  -6   6   2       71.62       73.24      5.46 o 
  -4   6   2       35.21       47.50      2.25 o 
  -2   6   2       98.03       83.97      3.15 o 
   0   6   2      535.92      526.14     12.87 o 
   2   6   2       96.64       82.15      3.05 o 
   4   6   2      508.54      494.14     15.55 o 
   6   6   2       13.85       18.50      2.06 o 
   8   6   2       95.10      103.64      5.58 o 
  10   6   2       55.06       61.30      4.29 o 
  12   6   2        0.54       -1.10      1.70 o 
 -11   7   2       52.28       46.42      4.68 o 
  -9   7   2       63.50       67.03      6.81 o 
  -7   7   2       32.12       44.85      6.03 o 
  -5   7   2       14.06       23.65      3.79 o 
  -3   7   2       69.74       76.33      3.47 o 
  -1   7   2       35.45       29.30      2.08 o 
   1   7   2        0.01        2.96      1.24 o 
   3   7   2      129.95      118.25      5.49 o 
   5   7   2        1.38        0.37      1.30 o 
   7   7   2       61.88       63.44      4.28 o 
   9   7   2       64.92       80.02      8.37 o 
  11   7   2       74.73       99.95     11.67 o 
  -8   8   2        0.10        2.02      2.37 o 
  -6   8   2       24.64       27.65      4.37 o 
  -4   8   2       12.38       27.19      3.39 o 
  -2   8   2       13.88       18.45      2.42 o 
   0   8   2       11.48       22.29      2.88 o 
   2   8   2        0.36        1.46      1.53 o 
   4   8   2       65.72       60.61      4.85 o 
   6   8   2      147.69      168.18      9.11 o 
   8   8   2        0.10        2.62      2.65 o 
  -3   9   2        6.56       12.16      3.46 o 
  -1   9   2      103.25      106.56      7.86 o 
   1   9   2        2.01        7.31      2.17 o 
   3   9   2       15.69       26.17      4.29 o 
 -17   1   3       39.72       54.46      5.48 o 
 -15   1   3      161.72      170.29      8.38 o 
 -13   1   3      473.70      452.50     17.82 o 
 -11   1   3     1094.94     1138.54     32.16 o 
  -9   1   3      746.97      889.13     22.90 o 
  -7   1   3     6213.89     6343.87    219.01 o 
  -5   1   3      583.24      660.32     26.94 o 
  -3   1   3     2918.80     2684.94     80.54 o 
  -1   1   3     1383.87     1562.19     36.93 o 
   1   1   3       63.82       50.38      1.66 o 
   3   1   3       91.56      110.30      3.13 o 
   5   1   3     8762.09     9171.55    204.79 o 
   7   1   3     4475.09     4831.58    113.53 o 
   9   1   3     2326.52     2393.46     60.27 o 
  11   1   3      478.72      447.57     11.90 o 
  15   1   3      437.92      419.34     21.97 o 
 -16   2   3       70.03       72.25      5.06 o 
 -14   2   3      340.12      318.90     13.66 o 
 -12   2   3       91.42       88.70      4.48 o 
 -10   2   3      188.68      196.93      7.52 o 
  -8   2   3      125.34      112.59      3.99 o 
  -6   2   3        2.55        1.98      0.86 o 
  -4   2   3      673.07      789.24     24.50 o 
  -2   2   3    23770.63    23737.02    530.12 o 
   0   2   3      646.01      658.51     15.13 o 
   2   2   3       66.11       65.04      2.36 o 
   4   2   3     5434.04     5668.53    133.04 o 
   6   2   3     3202.68     3335.97     78.94 o 
   8   2   3        6.72       19.82      3.22 o 
  10   2   3       40.11       33.87      2.00 o 
  12   2   3       93.66       99.01      6.02 o 
  14   2   3       44.01       51.30      4.27 o 
  16   2   3       11.70       20.59      3.55 o 
 -17   3   3      116.80      135.20      9.11 o 
 -15   3   3      123.43      137.46      6.64 o 
 -13   3   3      284.79      253.74      9.96 o 
 -11   3   3      604.81      647.69     21.39 o 
  -9   3   3       84.24       73.75      3.84 o 
  -7   3   3      370.84      302.86     20.71 o 
  -5   3   3     5959.19     6382.95    152.66 o 
  -3   3   3       60.64      109.00      3.51 o 
  -1   3   3     1685.14     1813.09     46.33 o 
   1   3   3     2057.61     2100.75     50.70 o 
   3   3   3     2104.64     2068.79     53.86 o 
   5   3   3      203.77      203.39      5.33 o 
   7   3   3        4.71        5.97      1.00 o 
   9   3   3      307.55      299.97      9.22 o 
  11   3   3      400.48      377.50     19.63 o 
  13   3   3       26.32       35.78      3.74 o 
  15   3   3      193.85      210.18     10.80 o 
 -16   4   3        3.18        5.85      2.40 o 
 -14   4   3       14.26       39.44      3.82 o 
 -12   4   3        4.58       17.55      6.43 o 
 -10   4   3     1284.28     1348.40     82.50 o 
  -8   4   3        0.80        4.39      1.37 o 
  -6   4   3       13.04       26.61      1.98 o 
  -4   4   3     2376.88     2546.37     57.73 o 
  -2   4   3     1159.06     1170.25     28.20 o 
   0   4   3      127.87      122.29      3.43 o 
   2   4   3      243.35      231.35      5.91 o 
   4   4   3       31.29       36.20      1.93 o 
   6   4   3      327.43      317.95     10.51 o 
   8   4   3      393.09      398.39     15.77 o 
  10   4   3      108.19      113.70      6.84 o 
  12   4   3      125.01      117.47      6.99 o 
  14   4   3        0.20        3.70      2.20 o 
 -15   5   3        4.06        9.23      3.17 o 
 -13   5   3       84.50       85.72      5.01 o 
 -11   5   3      103.12      104.35      8.91 o 
  -9   5   3      160.28      172.93     10.45 o 
  -7   5   3      266.21      262.99     10.21 o 
  -5   5   3        8.18       14.46      1.58 o 
  -3   5   3       10.78       16.87      1.42 o 
  -1   5   3      257.02      274.54      7.02 o 
   1   5   3       52.81       56.85      2.09 o 
   3   5   3     1324.93     1334.80     34.96 o 
   5   5   3      304.10      323.54      9.62 o 
   7   5   3      296.63      315.74     14.65 o 
   9   5   3       26.77       36.57      3.44 o 
  11   5   3        0.21        5.85      2.06 o 
  13   5   3       11.46       27.42      7.07 o 
 -12   6   3       95.44       91.64      5.83 o 
 -10   6   3       27.83       40.53      6.00 o 
  -8   6   3        7.78       11.11      3.87 o 
  -6   6   3      102.34       95.25      4.96 o 
  -4   6   3       76.68       79.50      3.57 o 
  -2   6   3      297.08      291.64      8.76 o 
   0   6   3      101.31       96.43      3.39 o 
   2   6   3      162.12      165.97      5.59 o 
   4   6   3      212.65      195.32      7.10 o 
   6   6   3        4.17        2.64      1.26 o 
   8   6   3       43.45       41.96      3.39 o 
  10   6   3        4.47        4.07      2.67 o 
  12   6   3        0.36        4.12      1.98 o 
 -11   7   3        0.13       -0.70      1.72 o 
  -9   7   3       15.45       27.95      4.86 o 
  -7   7   3      110.96      107.38      9.56 o 
  -5   7   3       95.92      108.05      6.35 o 
  -3   7   3       90.81       92.64      3.94 o 
  -1   7   3       10.46       13.04      1.72 o 
   1   7   3       12.68       22.39      2.20 o 
   3   7   3      125.97      125.50      5.25 o 
   5   7   3      304.69      316.69     10.86 o 
   7   7   3       98.10       90.66      6.48 o 
   9   7   3       80.53       94.96     12.25 o 
  -8   8   3       13.98       34.24      7.56 o 
  -6   8   3       35.63       40.03      3.32 o 
  -4   8   3       85.18       91.84      5.57 o 
  -2   8   3       92.72       85.57      4.82 o 
   0   8   3       85.27       81.48      4.54 o 
   2   8   3        0.30        1.79      1.56 o 
   4   8   3        1.12        5.93      1.64 o 
   6   8   3       11.31       10.58      2.70 o 
  -3   9   3      161.81      163.40     11.66 o 
  -1   9   3       80.49       87.63      7.21 o 
   1   9   3       29.39       42.14      3.45 o 
 -18   0   4       45.37       71.96      9.21 o 
 -16   0   4        4.64       14.64      5.00 o 
 -14   0   4      627.79      557.18     37.05 o 
 -12   0   4     2142.13     2136.07    101.90 o 
 -10   0   4      245.81      252.94     10.32 o 
  -8   0   4     3748.02     4151.82    171.66 o 
  -6   0   4      208.15      128.22      5.49 o 
  -4   0   4     9553.41     9672.38    338.23 o 
  -2   0   4     4289.55     3701.25    129.75 o 
   0   0   4    10598.70    11310.42    357.43 o 
   2   0   4    19488.95    17945.59    565.42 o 
   4   0   4    10506.57    10793.55    341.73 o 
   6   0   4      240.91      344.57     13.39 o 
   8   0   4      164.44      196.65     11.19 o 
  10   0   4      842.18      911.89     60.25 o 
  12   0   4      384.80      330.32     13.83 o 
  14   0   4       27.44       20.72      4.03 o 
 -17   1   4       45.83       55.42      8.89 o 
 -15   1   4        0.01        0.77      2.82 o 
 -13   1   4      233.37      209.68      9.48 o 
 -11   1   4       35.46       27.89      2.23 o 
  -9   1   4     2557.18     2745.22     95.97 o 
  -7   1   4       92.22       84.66      2.77 o 
  -5   1   4       66.03       54.38      3.08 o 
  -3   1   4        2.17        5.09      0.59 o 
  -1   1   4       26.66       42.09      1.47 o 
   1   1   4      301.76      262.51      6.92 o 
   3   1   4     1094.60     1201.71     27.45 o 
   5   1   4     3156.23     3323.68     78.66 o 
   7   1   4      234.82      272.03      7.35 o 
   9   1   4       52.15       43.48      2.03 o 
  11   1   4       27.21       27.30      2.28 o 
  13   1   4       36.65       42.62      3.60 o 
  15   1   4       42.58       58.95      4.60 o 
 -16   2   4      153.74      135.71      7.46 o 
 -14   2   4        9.50       12.31      2.75 o 
 -12   2   4      268.54      268.80     10.17 o 
 -10   2   4      916.96      897.56     28.54 o 
  -8   2   4      427.92      457.28     15.08 o 
  -6   2   4     5128.85     5280.24    158.84 o 
  -4   2   4     2534.60     2530.87     62.99 o 
  -2   2   4     1124.46     1311.28     31.26 o 
   0   2   4     6137.50     6539.42    153.35 o 
   2   2   4     2413.85     2318.70     60.24 o 
   4   2   4       34.11       26.66      1.24 o 
   6   2   4      105.04      108.01      3.43 o 
   8   2   4     1085.33     1056.75     25.98 o 
  10   2   4      442.14      427.92     13.45 o 
  12   2   4      939.45      853.64     23.80 o 
  16   2   4       10.73       37.76     12.59 o 
 -17   3   4       14.50       14.02      4.51 o 
 -15   3   4        2.56        4.84      2.66 o 
 -13   3   4      642.59      563.00     19.29 o 
 -11   3   4      498.32      456.13     18.08 o 
  -9   3   4       48.85       47.55      2.97 o 
  -7   3   4      234.82      243.76     12.27 o 
  -5   3   4     6635.75     7252.27    200.09 o 
  -3   3   4       30.24       27.94      3.94 o 
  -1   3   4     2107.97     2347.68     52.91 o 
   1   3   4      591.06      573.55     14.19 o 
   3   3   4       47.96       57.46      2.07 o 
   5   3   4      179.31      224.01      6.23 o 
   7   3   4      145.77      172.04      6.93 o 
   9   3   4      437.15      418.67     12.27 o 
  11   3   4      426.12      388.91     14.25 o 
  13   3   4       85.80       85.05      5.65 o 
  15   3   4       23.77       27.41      3.53 o 
 -16   4   4      135.19      149.06      8.41 o 
 -14   4   4       38.23       38.38      3.53 o 
 -12   4   4       60.05       64.79      5.45 o 
 -10   4   4      185.98      162.48     10.16 o 
  -8   4   4        6.78       10.48      1.95 o 
  -6   4   4       39.62       43.20      2.93 o 
  -4   4   4     3678.06     3724.71     89.78 o 
  -2   4   4     2247.26     2267.41     63.23 o 
   0   4   4      357.47      369.64     10.29 o 
   2   4   4      680.21      628.45     18.83 o 
   4   4   4      310.57      323.45     10.65 o 
   6   4   4     1163.62     1190.00     35.13 o 
   8   4   4      125.69      127.37      4.85 o 
  10   4   4      311.71      269.82     13.66 o 
  12   4   4       37.18       45.56      4.21 o 
  14   4   4        4.15       11.23      3.77 o 
 -15   5   4       13.32       16.58      3.34 o 
 -13   5   4       22.29       32.27      3.72 o 
 -11   5   4       77.86       78.41      5.53 o 
  -9   5   4      100.13      105.10      7.12 o 
  -7   5   4      723.41      702.55     21.30 o 
  -5   5   4     1451.96     1476.35     42.40 o 
  -3   5   4        0.05        0.81      0.78 o 
  -1   5   4      106.25       96.19      3.64 o 
   1   5   4       88.23       80.19      2.82 o 
   3   5   4       58.06       60.87      3.08 o 
   5   5   4      192.80      193.95      6.40 o 
   7   5   4      224.19      216.96      8.08 o 
   9   5   4      346.84      378.98     14.64 o 
  11   5   4       61.93       69.90      5.75 o 
  13   5   4      188.69      180.13     20.17 o 
 -12   6   4      179.24      176.49     11.61 o 
 -10   6   4       15.32       36.98      8.46 o 
  -8   6   4      291.48      288.99     11.74 o 
  -6   6   4       35.93       44.81      5.24 o 
  -4   6   4      162.87      176.49      7.74 o 
  -2   6   4      870.07      821.73     22.12 o 
   0   6   4      203.29      186.99      7.77 o 
   2   6   4      151.18      147.27      5.14 o 
   4   6   4       18.26       21.11      2.01 o 
   6   6   4       27.11       35.85      2.58 o 
   8   6   4      413.47      418.36     26.18 o 
  10   6   4        9.10       14.68      2.69 o 
  12   6   4       10.59       23.23      6.57 o 
 -11   7   4        8.42        9.72      2.28 o 
  -9   7   4        0.03        2.46      2.84 o 
  -7   7   4       10.56       25.20      3.89 o 
  -5   7   4       28.15       36.23      2.88 o 
  -3   7   4      255.85      242.82      8.68 o 
  -1   7   4      112.92      105.15      4.60 o 
   1   7   4      232.47      208.75      7.66 o 
   3   7   4        0.39        0.02      1.21 o 
   5   7   4        1.12        0.70      1.57 o 
   7   7   4       30.24       36.09      3.75 o 
   9   7   4      164.91      151.90      7.69 o 
  -8   8   4        0.16        7.99      4.60 o 
  -6   8   4       22.51       28.96      3.56 o 
  -4   8   4       25.74       25.15      4.46 o 
  -2   8   4       24.24       30.88      3.07 o 
   0   8   4       20.13       32.84      2.89 o 
   2   8   4        1.87       -1.00      1.54 o 
   4   8   4       19.36       23.39      2.70 o 
   6   8   4      128.08      136.10      7.18 o 
  -3   9   4        0.18        4.08      2.94 o 
  -1   9   4      146.05      157.92     11.75 o 
   1   9   4        8.72       13.23      3.16 o 
 -17   1   5        9.71       18.33      4.19 o 
 -15   1   5      122.26      118.90     11.63 o 
 -13   1   5      266.93      262.26     11.42 o 
 -11   1   5      114.54      112.77      4.99 o 
  -9   1   5     1181.62     1160.18     32.57 o 
  -7   1   5       15.10        5.62      1.22 o 
  -5   1   5     8724.56     9808.79    242.27 o 
  -3   1   5     5715.70     5532.35    126.94 o 
  -1   1   5     4331.02     4113.75     96.57 o 
   1   1   5       24.16       37.87      1.48 o 
   3   1   5      690.30      707.13     17.27 o 
   5   1   5     1605.07     1851.07     45.75 o 
   7   1   5       49.51       39.52      1.82 o 
   9   1   5      624.72      594.87     18.74 o 
  11   1   5      239.79      224.22      8.77 o 
  13   1   5      266.12      256.29      9.11 o 
  15   1   5      251.39      287.97     29.62 o 
 -16   2   5       55.54       66.83      4.95 o 
 -14   2   5       17.67       19.25      3.22 o 
 -12   2   5      671.02      608.23     20.32 o 
 -10   2   5       86.68       82.93      4.04 o 
  -8   2   5      241.03      253.14      9.00 o 
  -6   2   5       65.14       80.72      3.23 o 
  -4   2   5      327.98      314.16      8.43 o 
  -2   2   5        0.89        0.74      0.55 o 
   0   2   5     1639.40     1687.70     40.10 o 
   2   2   5      384.23      373.99     10.56 o 
   4   2   5     1786.99     1956.66     51.25 o 
   6   2   5       32.83       40.95      2.12 o 
   8   2   5      117.38      114.50      4.28 o 
  10   2   5      128.51      137.45      5.51 o 
  12   2   5       41.87       35.67      3.46 o 
  14   2   5       61.65       71.62      5.17 o 
 -17   3   5      215.12      227.94     11.23 o 
 -15   3   5        4.71       11.74      4.51 o 
 -13   3   5      461.15      420.17     15.07 o 
 -11   3   5      243.38      230.67     10.40 o 
  -9   3   5      905.92      906.70     28.82 o 
  -7   3   5        0.02        1.97      1.09 o 
  -5   3   5       56.10       97.50      3.02 o 
  -3   3   5     5650.53     5850.42    137.40 o 
  -1   3   5      116.65       66.83      2.26 o 
   1   3   5     1988.46     2065.19     49.01 o 
   3   3   5      473.00      392.79     11.27 o 
   5   3   5       60.84       62.52      2.84 o 
   7   3   5      565.81      550.64     15.59 o 
   9   3   5      148.76      137.01      5.09 o 
  11   3   5      163.87      175.76      7.07 o 
  13   3   5      115.95      133.73     11.06 o 
  15   3   5        2.86       19.55      8.83 o 
 -16   4   5        2.97        4.68      2.57 o 
 -14   4   5       14.58       28.00      3.47 o 
 -12   4   5       20.66       29.28      3.27 o 
 -10   4   5       14.39       21.76      2.82 o 
  -8   4   5       63.62       62.18      2.96 o 
  -6   4   5      272.28      266.20      9.21 o 
  -4   4   5     9008.38     9518.91    345.79 o 
  -2   4   5      104.58      118.82      3.99 o 
   0   4   5       90.95       78.00      2.66 o 
   2   4   5     1971.42     2021.17     52.73 o 
   4   4   5      397.77      369.64     16.60 o 
   6   4   5        1.09        3.91      1.73 o 
   8   4   5       95.25      102.47      4.29 o 
  10   4   5      245.25      232.28      8.78 o 
  12   4   5      101.14       90.05      6.12 o 
  14   4   5       36.93       62.12     13.21 o 
 -15   5   5        7.15       21.82      4.20 o 
 -13   5   5        0.78        2.86      2.36 o 
 -11   5   5       71.66       59.32      5.30 o 
  -9   5   5        0.50        0.96      1.25 o 
  -7   5   5     4685.41     5056.68    296.48 o 
  -5   5   5        0.68        0.98      1.31 o 
  -3   5   5       22.64       22.67      1.78 o 
  -1   5   5        0.18        1.53      0.76 o 
   1   5   5      238.76      248.59      8.43 o 
   3   5   5       13.30       21.52      1.74 o 
   5   5   5       61.86       61.81      2.92 o 
   7   5   5      398.12      376.40     16.28 o 
   9   5   5        9.22       14.86      2.32 o 
  11   5   5      154.88      161.26     13.31 o 
  13   5   5      119.93      154.37      8.84 o 
 -12   6   5       45.39       56.79      6.49 o 
 -10   6   5       26.69       34.44      2.84 o 
  -8   6   5       13.80       14.92      2.07 o 
  -6   6   5      272.25      240.53      7.97 o 
  -4   6   5       29.22       36.19      2.36 o 
  -2   6   5      277.03      254.18      8.75 o 
   0   6   5       39.89       40.46      2.19 o 
   2   6   5        6.52        9.00      1.43 o 
   4   6   5       12.69       14.69      1.80 o 
   6   6   5       30.53       36.85      2.79 o 
   8   6   5       99.22      105.37      4.95 o 
  10   6   5      138.72      154.35      9.21 o 
 -11   7   5        1.52        5.95      2.61 o 
  -9   7   5      257.88      255.64     16.08 o 
  -7   7   5      398.34      418.89     18.24 o 
  -5   7   5      548.31      534.64     22.25 o 
  -3   7   5      114.36      105.66      5.36 o 
  -1   7   5      111.77      100.14      4.73 o 
   1   7   5        0.37        0.84      1.24 o 
   3   7   5        1.81        4.83      1.42 o 
   5   7   5       34.51       39.63      2.86 o 
   7   7   5        2.35        8.34      2.24 o 
   9   7   5       52.42       62.79      4.54 o 
  -8   8   5        5.64        3.81      2.74 o 
  -6   8   5        2.98        5.97      2.07 o 
  -4   8   5       36.99       37.17      6.86 o 
  -2   8   5       69.16       66.75      4.22 o 
   0   8   5      259.32      234.92     11.41 o 
   2   8   5       42.24       54.51      4.93 o 
   4   8   5      106.54      116.97      6.07 o 
   6   8   5        0.89        5.15      2.34 o 
 -18   0   6      254.83      246.81     20.44 o 
 -16   0   6      820.05      764.66     50.09 o 
 -14   0   6      386.93      395.64     27.73 o 
 -12   0   6        3.91        5.56      2.38 o 
 -10   0   6       28.85       28.49      3.11 o 
  -8   0   6      665.34      769.26     28.16 o 
  -6   0   6      134.38       95.26      4.29 o 
  -4   0   6      607.86      513.84     19.09 o 
  -2   0   6    12758.19    12260.98    428.58 o 
   0   0   6        0.97        9.57      1.08 o 
   2   0   6     1022.05     1117.73     36.15 o 
   4   0   6      191.05      166.18      6.31 o 
   6   0   6     2447.77     2568.62     82.60 o 
   8   0   6       27.44       28.45      2.45 o 
  10   0   6     4043.39     3962.88    176.84 o 
  12   0   6     1858.76     1696.90     78.13 o 
  14   0   6       77.40       80.95     10.43 o 
 -17   1   6        2.61        6.36      4.79 o 
 -15   1   6      164.57      160.01     10.07 o 
 -13   1   6       15.29       23.16      3.22 o 
 -11   1   6      667.70      649.19     24.52 o 
  -9   1   6       66.06       75.90      3.20 o 
  -7   1   6      531.64      626.75     16.25 o 
  -5   1   6     1077.52     1224.35     30.97 o 
  -3   1   6       18.03       24.80      1.32 o 
  -1   1   6     4048.44     4242.17     93.42 o 
   1   1   6     2707.36     2741.26     61.87 o 
   3   1   6       30.90       25.34      1.24 o 
   5   1   6      152.98      186.83      4.98 o 
   7   1   6        2.16        1.18      1.07 o 
   9   1   6      490.98      446.17     13.03 o 
  11   1   6       59.12       68.30      4.91 o 
  13   1   6       29.04       35.31      3.57 o 
  15   1   6       74.76       83.09      7.15 o 
 -16   2   6      352.42      301.91     19.32 o 
 -14   2   6      382.10      374.84     15.78 o 
 -12   2   6      559.58      489.97     16.78 o 
 -10   2   6        1.82        1.54      1.41 o 
  -8   2   6      487.80      451.76     15.02 o 
  -6   2   6      134.78      133.98      4.63 o 
  -4   2   6     3590.15     3706.47     92.05 o 
  -2   2   6     1337.04     1346.22     32.16 o 
   0   2   6     1107.67     1048.51     25.34 o 
   2   2   6       43.21       37.56      2.47 o 
   4   2   6     1942.46     1944.69     51.06 o 
   6   2   6      106.28       93.33      3.65 o 
   8   2   6       50.28       47.33      2.59 o 
  10   2   6     1247.65     1209.92     32.96 o 
  12   2   6      121.62      120.45      5.36 o 
  14   2   6      141.73      133.10     11.90 o 
 -17   3   6        0.00        2.72      2.58 o 
 -15   3   6       14.27       21.05      3.60 o 
 -13   3   6        7.92        6.21      2.05 o 
 -11   3   6        0.12       -1.44      1.89 o 
  -9   3   6       14.22       15.02      2.22 o 
  -7   3   6      345.71      325.63     11.33 o 
  -5   3   6       18.69       25.93      1.59 o 
  -3   3   6       15.96       12.31      1.08 o 
  -1   3   6       79.05       54.19      2.01 o 
   1   3   6      336.06      348.89     10.12 o 
   3   3   6     1833.52     1832.12     48.29 o 
   5   3   6      354.06      367.26     10.93 o 
   7   3   6        4.38        7.06      1.54 o 
   9   3   6      818.37      737.67     20.83 o 
  11   3   6      417.90      389.80     12.89 o 
  13   3   6        4.98       12.70      2.60 o 
 -16   4   6       17.46       17.08      3.46 o 
 -14   4   6       11.24       12.45      3.00 o 
 -12   4   6      362.21      324.09     22.33 o 
 -10   4   6       42.39       36.66      2.92 o 
  -8   4   6        5.24        7.44      1.60 o 
  -6   4   6       49.97       43.47      2.51 o 
  -4   4   6      104.81      111.61      4.30 o 
  -2   4   6      363.66      297.35      7.88 o 
   0   4   6      205.58      194.05      6.07 o 
   2   4   6      212.12      201.80      6.52 o 
   4   4   6      182.57      193.00      6.44 o 
   6   4   6        0.01        0.14      1.12 o 
   8   4   6      165.62      163.07      5.98 o 
  10   4   6      153.68      144.52      6.29 o 
  12   4   6       25.11       35.69      3.42 o 
 -15   5   6       22.16       36.38      4.33 o 
 -13   5   6        5.17        4.57      2.16 o 
 -11   5   6       10.30        9.82      2.23 o 
  -9   5   6      208.90      191.08      7.40 o 
  -7   5   6       90.57       84.51      4.07 o 
  -5   5   6        0.01        2.69      1.94 o 
  -3   5   6      175.96      144.78      4.58 o 
  -1   5   6        3.67        4.68      1.32 o 
   1   5   6       15.60       23.74      2.04 o 
   3   5   6       80.72       77.39      3.87 o 
   5   5   6       26.97       28.10      2.62 o 
   7   5   6        2.48        2.29      1.68 o 
   9   5   6      408.57      378.00     18.57 o 
  11   5   6      181.38      188.64     21.57 o 
 -12   6   6       53.59       64.60      6.02 o 
 -10   6   6        1.39        3.46      1.69 o 
  -8   6   6        9.10       13.78      2.06 o 
  -6   6   6     2661.42     2683.87    124.77 o 
  -4   6   6      338.06      309.41     11.86 o 
  -2   6   6      202.98      186.71      7.82 o 
   0   6   6       56.95       49.14      2.84 o 
   2   6   6       24.74       28.71      2.11 o 
   4   6   6       67.93       68.87      3.28 o 
   6   6   6      508.94      497.29     16.11 o 
   8   6   6       25.34       32.29      3.31 o 
  10   6   6       30.66       35.72      3.96 o 
 -11   7   6        1.76        6.98      2.45 o 
  -9   7   6       72.50       62.00      4.78 o 
  -7   7   6       16.11       20.66      2.70 o 
  -5   7   6      135.76      121.00      6.07 o 
  -3   7   6      307.54      295.53     15.44 o 
  -1   7   6      166.55      154.76      7.04 o 
   1   7   6        0.69        1.81      1.35 o 
   3   7   6        0.51        1.38      1.47 o 
   5   7   6      269.14      270.96      9.83 o 
   7   7   6       49.24       52.64      3.41 o 
  -8   8   6       57.38       46.10      5.03 o 
  -6   8   6        2.07        6.41      2.10 o 
  -4   8   6       32.36       30.63      4.03 o 
  -2   8   6        0.36        0.57      2.99 o 
   0   8   6        5.84        8.71      2.16 o 
   2   8   6       69.03       80.64      4.80 o 
   4   8   6        2.52        7.39      2.24 o 
 -17   1   7      140.94      166.33     10.78 o 
 -15   1   7     1381.58     1238.66     54.67 o 
 -13   1   7      208.51      175.43      8.54 o 
 -11   1   7      123.26      133.59      6.77 o 
  -9   1   7       94.62       99.90      3.92 o 
  -7   1   7     3564.15     3840.57     95.05 o 
  -5   1   7      735.10      632.02     16.52 o 
  -3   1   7      523.28      601.32     15.76 o 
  -1   1   7       15.04       10.16      0.94 o 
   1   1   7      527.03      495.09     11.82 o 
   3   1   7     2573.50     2851.73     64.46 o 
   5   1   7     1288.08     1273.96     32.01 o 
   7   1   7      417.23      404.91     13.34 o 
   9   1   7      872.26      823.55     23.09 o 
  11   1   7      568.13      571.14     20.26 o 
  13   1   7        0.54        1.45      2.14 o 
 -16   2   7       60.30       77.03      6.62 o 
 -14   2   7      285.65      267.23     12.13 o 
 -12   2   7        4.14        5.02      2.09 o 
 -10   2   7      245.42      242.20      9.00 o 
  -8   2   7      371.54      356.38     12.21 o 
  -6   2   7     2572.32     2639.37     72.52 o 
  -4   2   7     1414.69     1592.33     38.03 o 
  -2   2   7      147.28      113.44      3.47 o 
   0   2   7        9.81        9.15      0.88 o 
   2   2   7      538.76      539.73     14.13 o 
   4   2   7       63.48       56.50      2.62 o 
   6   2   7      115.22      122.52      4.53 o 
   8   2   7        6.61        8.94      1.70 o 
  10   2   7      565.21      502.73     14.74 o 
  12   2   7       25.73       24.46      3.18 o 
  14   2   7        3.23        7.30      4.68 o 
 -15   3   7        4.45       10.70      3.15 o 
 -13   3   7      256.40      205.22      9.95 o 
 -11   3   7      126.64      108.37      5.21 o 
  -9   3   7      771.82      726.26     23.63 o 
  -7   3   7     1704.14     1639.90     50.64 o 
  -5   3   7       12.84        7.79      1.26 o 
  -3   3   7      102.74      121.43      3.71 o 
  -1   3   7     2148.88     2226.86     53.01 o 
   1   3   7      147.91      184.52      5.97 o 
   3   3   7       74.45       80.91      3.35 o 
   5   3   7       36.67       43.91      2.46 o 
   7   3   7      174.91      169.11      5.98 o 
   9   3   7       84.32       82.61      3.88 o 
  11   3   7      162.94      166.99      6.30 o 
  13   3   7      346.51      395.06     17.37 o 
 -14   4   7       18.24       33.58      4.12 o 
 -12   4   7      147.73      128.65      6.16 o 
 -10   4   7       58.39       63.67      6.01 o 
  -8   4   7       18.51       17.19      2.12 o 
  -6   4   7      122.48      120.81      4.84 o 
  -4   4   7      245.32      241.72      8.08 o 
  -2   4   7        9.60       12.66      1.41 o 
   0   4   7      292.53      280.22      8.41 o 
   2   4   7      282.86      265.77      8.27 o 
   4   4   7      168.34      165.25      5.81 o 
   6   4   7        1.23        0.49      1.29 o 
   8   4   7       99.56       96.15      4.28 o 
  10   4   7      330.60      313.25     11.35 o 
  12   4   7       16.00       19.90      4.64 o 
 -13   5   7      100.47      103.14      7.04 o 
 -11   5   7        0.29        1.46      1.52 o 
  -9   5   7       42.09       41.34      2.89 o 
  -7   5   7      469.36      420.52     18.08 o 
  -5   5   7     2154.76     1948.14     63.68 o 
  -3   5   7      177.63      158.09      6.80 o 
  -1   5   7      664.46      618.34     19.05 o 
   1   5   7      202.07      201.43      6.56 o 
   3   5   7      231.57      220.57      7.19 o 
   5   5   7       61.12       58.81      3.14 o 
   7   5   7      974.16      917.74     31.78 o 
   9   5   7       40.44       45.09      3.31 o 
  11   5   7        1.33        6.88      3.38 o 
 -12   6   7        0.56        0.79      1.74 o 
 -10   6   7       57.69       58.12      3.63 o 
  -8   6   7       32.57       45.49      3.44 o 
  -6   6   7      222.51      175.06     10.33 o 
  -4   6   7       63.13       59.20      3.70 o 
  -2   6   7      147.09      135.63      6.29 o 
   0   6   7       26.85       31.73      2.48 o 
   2   6   7        0.08        0.54      1.09 o 
   4   6   7        0.38        0.54      1.21 o 
   6   6   7       59.43       70.64      5.64 o 
   8   6   7       61.41       61.18      3.65 o 
  10   6   7        0.35        1.64      2.15 o 
  -9   7   7      355.92      285.06     18.72 o 
  -7   7   7       22.95       26.06      4.86 o 
  -5   7   7       32.47       29.31      2.94 o 
  -3   7   7      297.12      261.46     15.44 o 
  -1   7   7       72.71       71.62      4.28 o 
   1   7   7      305.73      280.57     10.02 o 
   3   7   7        1.81        4.39      1.71 o 
   5   7   7      101.88      114.00      5.22 o 
   7   7   7       31.08       39.42      3.07 o 
  -6   8   7       18.98       29.72      4.75 o 
  -4   8   7        4.40        7.47      2.17 o 
  -2   8   7        7.05       11.18      2.32 o 
   0   8   7       35.08       38.68      3.26 o 
   2   8   7       46.66       65.91      4.22 o 
   4   8   7       43.45       43.99      3.59 o 
 -16   0   8       51.49       48.70      6.97 o 
 -14   0   8     1864.23     1837.19    111.56 o 
 -12   0   8       14.27       36.73      5.85 o 
 -10   0   8       93.98      108.06      8.30 o 
  -8   0   8      169.24      184.50      7.80 o 
  -6   0   8      511.87      643.91     23.87 o 
  -4   0   8     3518.63     3414.92    120.68 o 
  -2   0   8     1653.61     1737.22     78.37 o 
   0   0   8      867.20      901.52     29.86 o 
   2   0   8       38.95       53.74      2.74 o 
   4   0   8       14.46       14.39      1.56 o 
   6   0   8        0.72       -0.26      1.54 o 
   8   0   8     1297.22     1239.81     57.79 o 
  10   0   8       40.78       41.80      5.06 o 
  12   0   8        8.88        8.77      3.43 o 
  14   0   8       42.89       33.61      5.17 o 
 -17   1   8      142.49      153.10     10.24 o 
 -15   1   8        0.07        2.75      3.41 o 
 -13   1   8       45.36       46.97      3.88 o 
 -11   1   8        6.64        9.95      2.42 o 
  -9   1   8       18.82       25.53      2.29 o 
  -7   1   8      490.39      481.85     14.29 o 
  -5   1   8      111.92      105.14      3.54 o 
  -3   1   8     2324.02     2628.75     62.43 o 
  -1   1   8       10.79       12.82      1.15 o 
   1   1   8        3.94        4.12      0.85 o 
   3   1   8       51.89       51.63      2.19 o 
   5   1   8      242.66      223.55      7.08 o 
   7   1   8      175.44      167.61      5.82 o 
   9   1   8      308.10      302.04     12.57 o 
  11   1   8       98.65       88.51      5.06 o 
  13   1   8        0.49       -0.33      2.26 o 
 -16   2   8        1.42        4.64      3.52 o 
 -14   2   8      132.79      142.05      9.95 o 
 -12   2   8       94.42       81.53      5.19 o 
 -10   2   8      232.39      218.82      8.39 o 
  -8   2   8       37.39       33.75      2.36 o 
  -6   2   8        1.77        7.10      1.22 o 
  -4   2   8     2300.85     2255.60     53.63 o 
  -2   2   8      237.26      264.23      7.14 o 
   0   2   8     2646.30     2868.69     74.56 o 
   2   2   8      829.80      748.37     20.57 o 
   4   2   8       30.74       22.61      1.86 o 
   6   2   8        1.34        2.44      1.27 o 
   8   2   8      923.05      859.57     23.91 o 
  10   2   8        3.96        6.76      1.71 o 
  12   2   8       40.77       44.17      3.87 o 
 -15   3   8       46.64       47.15      5.28 o 
 -13   3   8       93.71       83.39      5.50 o 
 -11   3   8      240.93      217.79      8.63 o 
  -9   3   8      553.96      520.79     17.59 o 
  -7   3   8       21.74       22.80      2.79 o 
  -5   3   8       25.33       24.64      1.88 o 
  -3   3   8      236.68      229.59      6.32 o 
  -1   3   8      322.66      279.68      8.47 o 
   1   3   8      118.56      111.48      4.14 o 
   3   3   8        0.52        3.58      1.25 o 
   5   3   8      397.13      369.77     11.24 o 
   7   3   8     1062.99     1033.83     28.45 o 
   9   3   8      269.10      267.06      8.88 o 
  11   3   8        0.48        3.33      1.69 o 
  13   3   8        8.05       12.03      3.53 o 
 -14   4   8       16.92       34.97      4.48 o 
 -12   4   8       15.83       19.02      2.79 o 
 -10   4   8      315.64      280.72     10.73 o 
  -8   4   8      582.95      522.83     17.95 o 
  -6   4   8      140.47      133.07      5.29 o 
  -4   4   8        7.30       15.67      1.85 o 
  -2   4   8       36.78       32.61      1.94 o 
   0   4   8       46.33       39.93      2.16 o 
   2   4   8      427.15      415.16     12.30 o 
   4   4   8      437.97      402.65     12.13 o 
   6   4   8        0.26       -0.09      1.40 o 
   8   4   8      947.32      907.68     25.34 o 
  10   4   8        0.00        2.70      1.78 o 
  12   4   8        1.21        3.43      2.16 o 
 -13   5   8        0.68        1.01      1.72 o 
 -11   5   8       49.23       48.93      3.36 o 
  -9   5   8       25.83       28.95      2.66 o 
  -7   5   8       80.60       88.36      6.13 o 
  -5   5   8      489.70      454.70     16.47 o 
  -3   5   8      449.99      391.54     14.43 o 
  -1   5   8      105.31       93.18      4.20 o 
   1   5   8      390.41      349.98     10.52 o 
   3   5   8       13.53       17.93      1.75 o 
   5   5   8       74.89       88.18      4.07 o 
   7   5   8       13.94       15.05      2.32 o 
   9   5   8      114.37       95.05      5.00 o 
 -12   6   8       21.65       31.44      3.58 o 
 -10   6   8       27.23       26.76      2.92 o 
  -8   6   8        0.46        6.92      2.08 o 
  -6   6   8      312.35      261.54     11.33 o 
  -4   6   8       34.31       30.68      2.90 o 
  -2   6   8      370.71      336.30     12.90 o 
   0   6   8     1241.16     1169.84     34.86 o 
   2   6   8      688.05      606.48     21.85 o 
   4   6   8       11.62       13.86      2.41 o 
   6   6   8       47.25       47.18      3.15 o 
   8   6   8      258.69      251.41     14.10 o 
  -9   7   8      266.09      212.57     17.86 o 
  -7   7   8        0.85        0.62      1.69 o 
  -5   7   8        7.31        7.16      2.15 o 
  -3   7   8        5.26        3.89      2.09 o 
  -1   7   8        0.76        2.45      1.72 o 
   1   7   8        0.16        2.41      1.47 o 
   3   7   8        1.26        3.28      1.65 o 
   5   7   8       73.47       72.95      4.04 o 
  -4   8   8        5.21        7.64      2.15 o 
  -2   8   8       17.87       20.95      2.85 o 
   0   8   8       30.96       40.52      6.06 o 
   2   8   8       69.82       72.18      5.23 o 
 -17   1   9      183.18      167.90     11.03 o 
 -15   1   9        0.70       -0.96      2.89 o 
 -13   1   9      223.63      199.89     11.63 o 
 -11   1   9       10.58       13.57      2.76 o 
  -9   1   9     4265.78     4552.04    137.35 o 
  -7   1   9      528.70      571.15     16.82 o 
  -5   1   9        8.46       21.06      1.33 o 
  -3   1   9      382.65      339.01      9.04 o 
  -1   1   9     2655.68     2770.71     62.51 o 
   1   1   9     2525.52     2731.27     67.17 o 
   3   1   9      111.41       98.43      3.59 o 
   5   1   9      181.55      158.66      5.51 o 
   7   1   9      651.84      605.47     19.41 o 
   9   1   9       76.92       81.65      4.78 o 
  11   1   9      131.76      122.75      6.36 o 
  13   1   9       11.11       15.52      3.74 o 
 -16   2   9       20.94       24.93      6.23 o 
 -14   2   9       24.03       23.61      3.57 o 
 -12   2   9      345.13      312.45     13.58 o 
 -10   2   9       23.16       24.57      2.54 o 
  -8   2   9        0.75        2.28      1.24 o 
  -6   2   9       67.01       62.40      2.89 o 
  -4   2   9      211.70      203.12      5.76 o 
  -2   2   9      323.45      321.16      8.57 o 
   0   2   9       42.23       44.71      2.06 o 
   2   2   9      653.30      593.23     16.74 o 
   4   2   9      225.23      218.97      7.20 o 
   6   2   9        6.86       15.47      2.40 o 
   8   2   9      535.25      519.11     15.28 o 
  10   2   9      213.88      221.38      9.53 o 
  12   2   9        0.10        3.01      2.28 o 
 -15   3   9       15.54       21.03      5.68 o 
 -13   3   9      142.80      157.31      8.38 o 
 -11   3   9      108.00       97.35      4.91 o 
  -9   3   9        0.01       15.58      4.87 o 
  -7   3   9      383.31      363.24     11.67 o 
  -5   3   9       88.51       92.91      3.95 o 
  -3   3   9      315.73      281.72      8.44 o 
  -1   3   9      528.94      494.69     14.17 o 
   1   3   9     1153.58     1119.25     30.32 o 
   3   3   9      257.45      241.28      7.82 o 
   5   3   9      586.53      548.01     15.96 o 
   7   3   9       44.60       45.74      2.88 o 
   9   3   9       76.03       77.47      3.90 o 
  11   3   9        1.60        4.46      2.13 o 
 -14   4   9        5.51        6.56      3.62 o 
 -12   4   9        3.19        3.82      1.85 o 
 -10   4   9      131.02      137.70      5.83 o 
  -8   4   9       47.98       49.19      3.24 o 
  -6   4   9        3.52        3.64      1.42 o 
  -4   4   9      129.14      108.89      5.21 o 
  -2   4   9      339.35      321.11      9.64 o 
   0   4   9      700.31      679.09     19.06 o 
   2   4   9       18.79       20.69      2.13 o 
   4   4   9      148.14      141.89      5.42 o 
   6   4   9       16.67       21.53      2.27 o 
   8   4   9      129.11      117.70      5.07 o 
  10   4   9        0.04        3.61      1.83 o 
 -13   5   9       25.36       31.02      2.97 o 
 -11   5   9       76.86       69.52      5.50 o 
  -9   5   9        1.23        4.14      1.59 o 
  -7   5   9      154.55      147.64      7.21 o 
  -5   5   9       43.73       42.01      3.26 o 
  -3   5   9       42.79       42.30      3.14 o 
  -1   5   9      196.82      177.89      6.81 o 
   1   5   9      175.86      149.61      5.36 o 
   3   5   9      621.77      562.72     16.40 o 
   5   5   9       23.47       28.56      2.81 o 
   7   5   9       75.45       67.57      3.73 o 
   9   5   9       54.45       58.14      3.78 o 
 -12   6   9        1.71        4.07      1.97 o 
 -10   6   9        1.91        9.62      4.13 o 
  -8   6   9      186.01      166.11      9.19 o 
  -6   6   9       36.04       37.47      5.02 o 
  -4   6   9       76.96       68.96      4.22 o 
  -2   6   9       34.04       39.67      3.26 o 
   0   6   9       89.58      100.25      5.18 o 
   2   6   9        3.75        5.55      1.51 o 
   4   6   9        1.33        3.56      1.50 o 
   6   6   9       13.32       15.89      2.46 o 
   8   6   9       61.82       52.74      3.77 o 
  -9   7   9      166.32      128.20     11.89 o 
  -7   7   9       20.08       14.93      3.43 o 
  -5   7   9       64.14       73.27     11.01 o 
  -3   7   9        0.32        2.32      1.79 o 
  -1   7   9        0.07        2.43      1.94 o 
   1   7   9       18.94       20.65      4.88 o 
   3   7   9      302.14      268.26     15.20 o 
   5   7   9       32.08       30.80      3.70 o 
  -2   8   9        0.09        0.82      1.80 o 
 -16   0  10       23.62       49.71      9.74 o 
 -14   0  10      969.24      895.60     57.70 o 
 -12   0  10       21.57       39.12      8.25 o 
 -10   0  10      360.83      350.48     18.06 o 
  -8   0  10     1547.66     1468.68     65.65 o 
  -6   0  10      698.15      683.65     25.72 o 
  -4   0  10       10.82        9.92      1.87 o 
  -2   0  10     1150.81     1173.72     38.67 o 
   0   0  10      225.16      182.17      9.09 o 
   2   0  10      178.05      186.93      8.97 o 
   4   0  10      992.41      939.29     44.37 o 
   6   0  10     1054.52      955.97     45.50 o 
   8   0  10      423.09      407.36     21.72 o 
  10   0  10        0.70        1.18      2.81 o 
  12   0  10      107.43       77.35      7.29 o 
 -15   1  10       29.12       46.58      6.68 o 
 -13   1  10       66.37       61.21      5.71 o 
 -11   1  10      967.79      947.03     35.34 o 
  -9   1  10        3.69        5.64      2.33 o 
  -7   1  10       64.14       68.22      3.16 o 
  -5   1  10      421.32      431.58     12.01 o 
  -3   1  10       21.88       25.71      1.61 o 
  -1   1  10      270.89      255.64      7.37 o 
   1   1  10       10.77       10.64      1.36 o 
   3   1  10     1296.41     1256.84     33.80 o 
   5   1  10       19.68       28.42      2.70 o 
   7   1  10       38.83       39.99      3.35 o 
   9   1  10       13.40        9.41      2.56 o 
  11   1  10       16.29       26.11      3.34 o 
 -16   2  10       89.17      111.73      8.46 o 
 -14   2  10       81.90       86.64      5.80 o 
 -12   2  10      112.41      122.61      6.93 o 
 -10   2  10      448.61      408.96     16.75 o 
  -8   2  10       64.51       55.33      3.22 o 
  -6   2  10        2.81        9.07      1.52 o 
  -4   2  10       25.27       30.28      1.75 o 
  -2   2  10      148.26      113.15      4.22 o 
   0   2  10      246.54      268.59      8.37 o 
   2   2  10       20.59       22.01      2.07 o 
   4   2  10      819.25      755.51     23.77 o 
   6   2  10     1713.86     1675.16     44.87 o 
   8   2  10       31.90       34.41      3.08 o 
  10   2  10       31.55       33.13      3.96 o 
 -15   3  10       14.87       25.68      3.93 o 
 -13   3  10        7.30       11.54      2.99 o 
 -11   3  10      196.21      154.65      6.16 o 
  -9   3  10      769.53      704.10     23.09 o 
  -7   3  10     1015.66     1001.57     29.44 o 
  -5   3  10       12.97       17.29      3.75 o 
  -3   3  10      427.50      388.09     11.32 o 
  -1   3  10      160.30      162.18      5.62 o 
   1   3  10      132.10      124.29      4.74 o 
   3   3  10        8.83        9.90      1.79 o 
   5   3  10       48.17       46.12      2.88 o 
   7   3  10      166.82      154.85      5.97 o 
   9   3  10        9.64       12.99      2.72 o 
  11   3  10       48.26       49.52      4.39 o 
 -14   4  10        0.20        6.18      2.67 o 
 -12   4  10      178.45      145.34      8.97 o 
 -10   4  10       22.32       14.27      2.24 o 
  -8   4  10      436.37      417.94     13.58 o 
  -6   4  10      143.83      144.64      8.55 o 
  -4   4  10       91.72      104.89      5.19 o 
  -2   4  10       15.93       19.65      2.30 o 
   0   4  10       57.04       52.63      2.86 o 
   2   4  10        4.98        5.14      1.67 o 
   4   4  10       69.93       77.35      3.75 o 
   6   4  10      333.55      330.11     10.71 o 
   8   4  10       20.67       31.78      2.85 o 
  10   4  10        1.73        3.14      1.78 o 
 -13   5  10        1.47        3.38      2.31 o 
 -11   5  10        0.12        3.55      1.83 o 
  -9   5  10        0.37        1.39      1.64 o 
  -7   5  10        0.45        3.18      1.92 o 
  -5   5  10       56.22       49.58      4.17 o 
  -3   5  10      130.82      135.53      6.41 o 
  -1   5  10        0.96        2.49      1.40 o 
   1   5  10       84.24       68.70      3.31 o 
   3   5  10        9.91       18.17      2.30 o 
   5   5  10      315.74      325.59     10.64 o 
   7   5  10       12.53       25.79      2.93 o 
 -10   6  10       78.46       75.66      4.87 o 
  -8   6  10       28.95       30.62      4.13 o 
  -6   6  10        1.31        4.45      1.95 o 
  -4   6  10        7.33        5.11      1.87 o 
  -2   6  10       22.72       15.58      2.63 o 
   0   6  10       58.47       54.83      3.68 o 
   2   6  10       88.03       88.94      4.49 o 
   4   6  10      128.05      125.29      5.72 o 
   6   6  10        1.44        5.49      1.84 o 
  -7   7  10        8.88       14.38      2.68 o 
  -5   7  10        0.80        4.48      2.12 o 
  -3   7  10      106.12       96.09      5.39 o 
  -1   7  10        3.05        4.64      2.23 o 
   1   7  10       12.54       15.50      2.61 o 
   3   7  10        2.94        4.23      1.91 o 
 -15   1  11        4.13       10.85      3.94 o 
 -13   1  11      509.55      434.07     21.72 o 
 -11   1  11       18.12       14.58      3.02 o 
  -9   1  11        0.00        1.67      2.09 o 
  -7   1  11       13.27       23.14      2.08 o 
  -5   1  11        0.13        1.91      1.06 o 
  -3   1  11      678.79      707.93     18.95 o 
  -1   1  11        4.50       17.73      1.63 o 
   1   1  11      526.18      507.04     14.59 o 
   3   1  11       73.31       57.37      3.30 o 
   5   1  11     1413.57     1362.21     44.88 o 
   7   1  11      710.55      676.14     23.85 o 
   9   1  11       21.36       25.78      3.53 o 
  11   1  11      111.99      102.17      6.07 o 
 -14   2  11        0.17        1.46      3.04 o 
 -12   2  11       95.50      108.03      8.21 o 
 -10   2  11      549.48      494.98     19.85 o 
  -8   2  11      408.78      371.60     13.04 o 
  -6   2  11      114.43      128.38      5.11 o 
  -4   2  11      290.26      293.71      9.04 o 
  -2   2  11      718.50      636.74     17.95 o 
   0   2  11       34.67       32.07      2.46 o 
   2   2  11      494.19      500.51     14.65 o 
   4   2  11        4.72        7.92      1.78 o 
   6   2  11        0.72        4.73      1.90 o 
   8   2  11        7.87       14.25      2.85 o 
  10   2  11        5.10       -0.53      2.21 o 
 -15   3  11       25.24       33.13      4.62 o 
 -13   3  11        1.59        5.24      2.80 o 
 -11   3  11      163.23      171.01     10.02 o 
  -9   3  11        2.69        1.04      1.99 o 
  -7   3  11      187.29      148.23      6.73 o 
  -5   3  11      698.98      650.53     22.63 o 
  -3   3  11      680.52      675.30     17.45 o 
  -1   3  11       28.20       43.26      2.47 o 
   1   3  11      768.72      749.26     21.05 o 
   3   3  11        0.34        1.21      1.66 o 
   5   3  11       42.34       48.71      2.79 o 
   7   3  11      132.71      125.51      5.92 o 
   9   3  11       95.62      107.97      5.55 o 
 -12   4  11       84.36       88.16      5.46 o 
 -10   4  11       36.89       44.75      3.08 o 
  -8   4  11        7.82       10.94      2.16 o 
  -6   4  11      322.58      294.35     11.60 o 
  -4   4  11       86.48      102.93      5.24 o 
  -2   4  11      901.88      835.32     28.65 o 
   0   4  11        0.87        6.48      1.59 o 
   2   4  11      143.08      141.74      5.48 o 
   4   4  11      246.90      222.46      7.82 o 
   6   4  11      347.73      321.97     10.55 o 
   8   4  11       90.10       99.26      4.72 o 
 -11   5  11       20.21       26.03      3.18 o 
  -9   5  11        7.70        5.14      2.11 o 
  -7   5  11       21.37       21.97      2.89 o 
  -5   5  11       13.80       12.85      3.52 o 
  -3   5  11       98.77      100.59      5.37 o 
  -1   5  11       92.88       81.08      4.69 o 
   1   5  11       94.42       86.01      3.85 o 
   3   5  11      147.61      149.46      6.08 o 
   5   5  11      149.30      168.96      6.58 o 
   7   5  11        4.52       13.13      2.70 o 
 -10   6  11        5.85        9.25      2.41 o 
  -8   6  11        7.41        6.42      2.10 o 
  -6   6  11       23.65       22.32      3.09 o 
  -4   6  11       60.78       54.86      3.86 o 
  -2   6  11        3.74        9.27      3.54 o 
   0   6  11       10.72       23.90      3.10 o 
   2   6  11        5.15       11.21      2.19 o 
   4   6  11       13.74       22.34      3.28 o 
  -5   7  11        0.76        2.61      1.97 o 
  -3   7  11       34.85       33.11      3.42 o 
  -1   7  11        0.67        3.78      1.81 o 
   1   7  11        2.41        2.04      1.82 o 
 -14   0  12      160.79      168.57     15.44 o 
 -12   0  12     1263.40     1283.68     79.84 o 
 -10   0  12      243.86      276.67     20.87 o 
  -8   0  12      195.96      170.02     10.33 o 
  -6   0  12      300.53      245.32     13.15 o 
  -4   0  12     1654.79     1721.86     67.53 o 
  -2   0  12       61.12       56.41      3.41 o 
   0   0  12     1699.81     1755.78     59.29 o 
   2   0  12      193.11      182.59     12.51 o 
   4   0  12      342.95      366.57     21.69 o 
   6   0  12      587.51      578.20     29.42 o 
   8   0  12        5.55        3.25      3.22 o 
  10   0  12       24.68       33.35      5.67 o 
 -15   1  12        4.01        5.24      3.50 o 
 -13   1  12       13.18       27.35      5.36 o 
 -11   1  12      409.10      415.66     17.38 o 
  -9   1  12      472.85      482.60     19.44 o 
  -7   1  12      100.91      105.14      5.31 o 
  -5   1  12      406.99      389.05     10.57 o 
  -3   1  12       30.63       38.74      2.33 o 
  -1   1  12       45.21       51.58      2.77 o 
   1   1  12      245.64      266.66      9.73 o 
   3   1  12      298.81      289.97     10.37 o 
   5   1  12        8.05        8.08      2.45 o 
   7   1  12        0.36        2.89      2.09 o 
   9   1  12      100.40      106.22      6.13 o 
 -14   2  12       80.83       82.51      7.11 o 
 -12   2  12       13.59       14.88      3.40 o 
 -10   2  12       31.36       40.97      4.02 o 
  -8   2  12       37.51       49.02      3.58 o 
  -6   2  12       44.73       39.75      3.92 o 
  -4   2  12      116.47      133.10      5.85 o 
  -2   2  12       46.15       28.64      2.16 o 
   0   2  12       11.62       10.56      1.77 o 
   2   2  12       23.25       27.80      2.32 o 
   4   2  12       70.63       74.47      4.12 o 
   6   2  12      498.08      477.52     17.70 o 
   8   2  12        1.11        7.09      2.65 o 
 -13   3  12       64.10       73.11      6.60 o 
 -11   3  12       87.27       90.81      5.18 o 
  -9   3  12        9.74       23.10      2.80 o 
  -7   3  12      174.75      156.67     10.83 o 
  -5   3  12       15.15       20.96      2.72 o 
  -3   3  12       28.94       26.91      2.43 o 
  -1   3  12      345.88      309.88      9.82 o 
   1   3  12        2.99        6.84      3.01 o 
   3   3  12        3.55        5.14      1.71 o 
   5   3  12      202.99      218.72      8.70 o 
   7   3  12        0.13        2.29      2.03 o 
   9   3  12        8.40       12.07      3.00 o 
 -12   4  12       28.51       42.46      4.68 o 
 -10   4  12      160.93      133.85      6.85 o 
  -8   4  12       38.90       44.20      3.35 o 
  -6   4  12        7.81       10.49      2.27 o 
  -4   4  12       12.23       15.76      2.47 o 
  -2   4  12      299.38      261.24     10.60 o 
   0   4  12       52.08       46.31      2.81 o 
   2   4  12       46.89       60.92      3.36 o 
   4   4  12       39.06       53.37      3.26 o 
   6   4  12       24.99       30.52      2.85 o 
 -11   5  12       70.86       69.09      4.64 o 
  -9   5  12       23.41       29.11      3.25 o 
  -7   5  12       54.65       50.21      3.67 o 
  -5   5  12       10.65        7.99      2.13 o 
  -3   5  12        0.28        0.52      1.67 o 
  -1   5  12       10.27       13.84      3.66 o 
   1   5  12        1.68        5.42      1.65 o 
   3   5  12        0.68        2.50      2.08 o 
   5   5  12        5.84       16.59      2.56 o 
  -8   6  12        3.88        4.00      2.32 o 
  -6   6  12       26.07       35.30      4.33 o 
  -4   6  12        4.80        4.11      1.98 o 
  -2   6  12       10.39       13.16      2.50 o 
   0   6  12       63.30       61.74      6.32 o 
   2   6  12       32.73       47.77      4.09 o 
 -13   1  13       69.01       85.24      7.11 o 
 -11   1  13       90.77       75.67      5.38 o 
  -9   1  13      866.34      905.81     34.15 o 
  -7   1  13      931.40     1018.08     33.02 o 
  -5   1  13     1711.36     1800.37     53.07 o 
  -3   1  13      150.72      142.09      4.68 o 
  -1   1  13       98.19      124.73      5.53 o 
   1   1  13     1062.20     1082.60     33.42 o 
   3   1  13      131.93      109.65      5.87 o 
   5   1  13      201.85      179.58      8.29 o 
   7   1  13       15.79       22.01      4.11 o 
   9   1  13       31.39       47.85      4.45 o 
 -14   2  13       36.34       40.35      6.35 o 
 -12   2  13       15.77       28.60      4.29 o 
 -10   2  13       20.43       29.28      4.93 o 
  -8   2  13       64.64       55.86      4.20 o 
  -6   2  13      292.68      291.39     11.43 o 
  -4   2  13      606.54      504.00     16.26 o 
  -2   2  13      275.68      253.71      8.32 o 
   0   2  13       48.87       52.55      2.95 o 
   2   2  13      367.16      356.04     12.64 o 
   4   2  13       71.43       65.00      3.98 o 
   6   2  13        3.05        2.42      2.33 o 
   8   2  13        0.61        3.64      3.46 o 
 -13   3  13       39.60       53.81      4.80 o 
 -11   3  13        3.74        0.84      3.27 o 
  -9   3  13        2.46       10.07      2.58 o 
  -7   3  13       38.88       28.46      3.18 o 
  -5   3  13      130.08      162.45      7.32 o 
  -3   3  13        9.08       20.18      3.12 o 
  -1   3  13       48.62       51.80      2.94 o 
   1   3  13       18.07       25.66      2.47 o 
   3   3  13      131.74      118.17      5.68 o 
   5   3  13      114.28      127.73      6.14 o 
   7   3  13       12.15        9.72      3.02 o 
 -12   4  13       10.31       13.37      3.11 o 
 -10   4  13       56.21       50.11      3.80 o 
  -8   4  13      102.55       99.85      6.45 o 
  -6   4  13       62.96       69.34      4.29 o 
  -4   4  13       51.19       66.15      4.21 o 
  -2   4  13        5.96       17.31      2.73 o 
   0   4  13       89.28       84.76      4.00 o 
   2   4  13      109.91      119.91      5.14 o 
   4   4  13       28.20       34.35      3.00 o 
   6   4  13        0.04       -0.92      1.95 o 
  -9   5  13       10.37       15.56      3.01 o 
  -7   5  13       15.60       30.40      4.16 o 
  -5   5  13       14.02       10.51      2.30 o 
  -3   5  13        0.01        4.43      1.94 o 
  -1   5  13        1.93        3.72      1.97 o 
   1   5  13       11.59       22.38      2.66 o 
   3   5  13        9.86       14.31      3.04 o 
  -6   6  13       44.86       53.68      4.47 o 
  -4   6  13      122.79      124.88     10.61 o 
  -2   6  13       16.41       20.81      4.42 o 
   0   6  13        0.85        5.17      2.13 o 
 -12   0  14      182.17      141.53     13.68 o 
 -10   0  14       45.57       62.81      8.14 o 
  -8   0  14       36.37       46.52      7.80 o 
  -6   0  14      475.77      405.54     31.88 o 
  -4   0  14     2164.79     2083.33     81.95 o 
  -2   0  14      291.36      317.64     15.00 o 
   0   0  14       97.44       88.30      8.20 o 
   2   0  14      273.94      254.91     15.03 o 
   4   0  14       38.49       41.79      6.89 o 
   6   0  14      288.50      354.69     20.21 o 
 -13   1  14       21.95       44.52      5.83 o 
 -11   1  14       94.47      112.09      8.13 o 
  -9   1  14        1.35        2.49      3.02 o 
  -7   1  14       17.19       21.78      3.99 o 
  -5   1  14       26.25       35.39      2.96 o 
  -3   1  14       42.62       38.78      2.96 o 
  -1   1  14       68.98       70.49      3.99 o 
   1   1  14      129.11      112.13      5.46 o 
   3   1  14      130.78      123.83      7.17 o 
   5   1  14        7.83       10.40      2.91 o 
   7   1  14        0.83        1.83      2.39 o 
 -12   2  14       14.41       35.68      4.44 o 
 -10   2  14       13.95       37.10      6.18 o 
  -8   2  14        2.81        9.15      2.79 o 
  -6   2  14       35.62       55.02      3.78 o 
  -4   2  14      787.42      731.31     22.88 o 
  -2   2  14      146.04      132.22      5.23 o 
   0   2  14       29.79       35.40      2.92 o 
   2   2  14       23.04       33.22      3.27 o 
   4   2  14       65.42       72.21      4.86 o 
   6   2  14       33.05       47.67      4.36 o 
 -11   3  14        6.07       12.32      3.56 o 
  -9   3  14        0.05        3.75      2.39 o 
  -7   3  14        0.90        0.91      2.22 o 
  -5   3  14        2.70        4.57      1.94 o 
  -3   3  14        3.17        8.55      2.41 o 
  -1   3  14       93.06       88.68      4.15 o 
   1   3  14       58.65       71.35      4.15 o 
   3   3  14      171.21      196.56      8.19 o 
   5   3  14        5.84        3.86      2.84 o 
 -10   4  14        7.58       21.65      5.55 o 
  -8   4  14       33.65       35.57      3.26 o 
  -6   4  14       27.49       29.48      3.00 o 
  -4   4  14       22.38       26.28      3.14 o 
  -2   4  14        0.13        1.48      1.85 o 
   0   4  14        9.42       23.91      3.28 o 
   2   4  14        5.86        5.44      2.56 o 
   4   4  14       21.22       28.10      3.27 o 
  -7   5  14        4.40       18.71      3.17 o 
  -5   5  14        4.44        9.92      2.52 o 
  -3   5  14       28.01       41.61      4.58 o 
  -1   5  14       52.44       58.12      4.92 o 
   1   5  14        0.01        1.06      1.72 o 
 -11   1  15      101.00      124.87     12.88 o 
  -9   1  15       11.14       36.03      9.77 o 
  -7   1  15      294.72      287.85     15.43 o 
  -5   1  15       15.14       29.75      3.45 o 
  -3   1  15      541.57      500.90     16.81 o 
  -1   1  15        0.04        3.54      2.30 o 
   1   1  15      274.73      264.69     11.12 o 
   3   1  15      223.60      243.76     10.62 o 
   5   1  15       27.90       45.78      4.13 o 
 -10   2  15       70.08       79.11      7.24 o 
  -8   2  15       14.92       30.55      7.21 o 
  -6   2  15        2.54        6.95      2.29 o 
  -4   2  15       24.30       40.70      3.45 o 
  -2   2  15       20.08       30.65      2.95 o 
   0   2  15      233.06      227.04      8.98 o 
   2   2  15       57.51       62.70      4.18 o 
   4   2  15        5.49        7.86      2.78 o 
  -9   3  15       20.19       46.89      4.93 o 
  -7   3  15       52.07       56.67      5.31 o 
  -5   3  15        6.12        2.15      1.91 o 
  -3   3  15       24.41       33.54      3.83 o 
  -1   3  15      348.18      384.77     15.41 o 
   1   3  15       70.08       63.08      4.03 o 
   3   3  15       28.32       34.21      3.28 o 
  -8   4  15      133.11      136.31      6.90 o 
  -6   4  15       66.69       72.09      4.65 o 
  -4   4  15       28.02       43.79      3.58 o 
  -2   4  15        1.44        4.69      2.09 o 
   0   4  15       18.35       29.51      3.43 o 
   2   4  15       26.21       35.97      3.59 o 
  -6   0  16      532.02      548.92     30.98 o 
  -4   0  16      155.57      135.11      9.88 o 
  -2   0  16      262.69      321.86     18.20 o 
   0   0  16      287.16      337.04     19.01 o 
   2   0  16      251.71      265.13     16.10 o 
  -9   1  16       78.25       95.58      6.85 o 
  -7   1  16       17.76       23.25      5.25 o 
  -5   1  16       14.68       20.71      3.24 o 
  -3   1  16       40.40       51.70      4.15 o 
  -1   1  16       23.31       37.55      5.23 o 
   1   1  16       56.56       75.57      5.01 o 
   3   1  16        1.22        2.11      2.38 o 
  -8   2  16       28.11       39.80      4.38 o 
  -6   2  16      163.45      210.32     12.28 o 
  -4   2  16        3.70        9.04      2.81 o 
  -2   2  16       90.36       91.08      5.54 o 
   0   2  16        4.06        5.83      2.48 o 
   2   2  16        7.99       10.31      4.25 o 
  -7   3  16       99.47      108.22      7.26 o 
  -5   3  16        5.23       10.15      2.39 o 
  -3   3  16       13.77       27.35      4.37 o 
  -1   3  16       17.99       24.94      4.24 o 
   1   3  16      170.84      173.61      7.67 o 
  -7   1  17       26.84       40.14      9.21 o 
  -5   1  17        0.17        8.14      3.66 o 
  -3   1  17       38.64       67.25      5.61 o 
  -1   1  17        0.08        7.05      4.66 o 
  -6   2  17       55.44       55.03      6.55 o 
  -4   2  17       11.89       15.22      3.34 o 
  -2   2  17       25.34       26.01      4.20 o 
                                                 
